# Supplementary material for: Dimethyl­bis­(2-methyl­quinolin-8-olato-κ2 N,O)tin(IV)
Source: Acta Crystallogr Sect E Struct Rep Online. 2012 Nov 28;68(Pt 12):m1551. doi: 10.1107/S1600536812047393 (PMC3588791; doi:10.1107/S1600536812047393)
Supplement: Supplementary file 1 [file e-68-m1551-sup1.cif]

##############################################################################
#                                                                            #
# This CIF contains the data in a paper accepted for publication in          #
# Acta Crystallographica Section E. It conforms to the requirements of       #
# Notes for Authors for Acta Crystallographica Section E, and has been       #
# peer reviewed under the auspices of the IUCr Commission on Journals.       #
#                                                                            #
# Full details of the Crystallographic Information File format               #
# are given in the paper "The Crystallographic Information File (CIF):       #
# a New Standard Archive File for Crystallography" by S. R. Hall, F. H.      #
# Allen and I. D. Brown [Acta Cryst. (1991), A47, 655-685].                  #
#                                                                            #
# The current version of the core CIF dictionary is obtainable from          #
# ftp://ftp.iucr.org/pub/cif_core.dic.                                       #
#                                                                            #
# Software is freely available for graphical display of the structure(s)     #
# in this CIF. For information consult the CIF software page                 #
# http://www.iucr.org/resources/cif/software.                                #
#                                                                            #
# This file may be used for bona fide research purposes within the           #
# scientific community so long as proper attribution is given to the journal # 
# article from which it was obtained.                                        #
#                                                                            #
##############################################################################
data_global
_audit_creation_method     SHELXL-97
_journal_date_recd_electronic     2012-11-17
_journal_date_accepted     2012-11-19
_journal_name_full     'Acta Crystallographica, Section E'
_journal_year     2012
_journal_volume     68
_journal_issue     12
_journal_page_first     m1551
_journal_page_last     m1551
_journal_paper_category     QM
_journal_paper_doi     10.1107/S1600536812047393
_journal_coeditor_code     XU5653
_publ_contact_author
;
     Dr. Seik Weng Ng
     Department of Chemistry
     University of Malaya
     50603 Kuala Lumpur
     Malaysia
;
_publ_contact_author_email     seikweng@um.edu.my
_publ_contact_author_fax     '03 7967 4193'
_publ_contact_author_phone     '03 7967 6778'
_publ_section_title
;
Dimethylbis(2-methylquinolin-8-olato-\k^2^<i>N</i>,<i>O</i>)tin(IV)
;
loop_
    _publ_author_name
    _publ_author_address
    'Najafi, Ezzatollah'
;
Department of Chemistry
General Campus
Shahid Beheshti University
Tehran 1983963113
Iran
;
    'Amini, Mostafa M.'
;
Department of Chemistry
General Campus
Shahid Beheshti University
Tehran 1983963113
Iran
;
    'Ng, Seik Weng'
;
     Department of Chemistry
     University of Malaya
     50603 Kuala Lumpur
     Malaysia
     Chemistry Department
     Faculty of Science
     King Abdulaziz University
     PO Box 80203 Jeddah
     Saudi Arabia
;
data_I
_audit_creation_method     SHELXL-97
_chemical_name_systematic
;
Dimethylbis(2-methylquinolin-8-olato-\k^2^<i>N</i>,<i>O</i>)tin(IV)
;
_chemical_name_common     ?
_chemical_formula_moiety     'C22 H22 N2 O2 Sn'
_chemical_formula_sum     'C22 H22 N2 O2 Sn'
_chemical_formula_iupac     '[Sn (C H3)2 (C10 H8 N O)2]'
_chemical_formula_weight     465.11
_chemical_melting_point     ?
_symmetry_cell_setting     monoclinic
_symmetry_space_group_name_H-M     'P 21/n'
_symmetry_space_group_name_Hall     '-P 2yn'
loop_
    _symmetry_equiv_pos_as_xyz
    'x, y, z'
    'x+1/2, -y+1/2, z+1/2'
    '-x, -y, -z'
    '-x-1/2, y-1/2, -z-1/2'
_cell_length_a     8.0434(4)
_cell_length_b     20.6952(10)
_cell_length_c     12.0102(6)
_cell_angle_alpha     90.00
_cell_angle_beta     95.420(5)
_cell_angle_gamma     90.00
_cell_volume     1990.28(17)
_cell_formula_units_Z     4
_cell_measurement_reflns_used     4858
_cell_measurement_theta_min     2.9190
_cell_measurement_theta_max     27.5019
_cell_measurement_temperature     295(2)
_exptl_crystal_description     prism
_exptl_crystal_colour     yellow
_exptl_crystal_size_max     0.25
_exptl_crystal_size_mid     0.25
_exptl_crystal_size_min     0.05
_exptl_crystal_density_diffrn     1.552
_exptl_crystal_density_meas     ?
_exptl_crystal_density_method     'not measured'
_exptl_crystal_F_000     936
_exptl_absorpt_coefficient_mu     1.303
_exptl_absorpt_correction_type     multi-scan
_exptl_absorpt_process_details     '(CrysAlis PRO; Agilent, 2012)'
_exptl_absorpt_correction_T_min     0.7366
_exptl_absorpt_correction_T_max     0.9377
_diffrn_ambient_temperature     295(2)
_diffrn_radiation_type     MoK\a
_diffrn_radiation_wavelength     0.71073
_diffrn_radiation_source     'SuperNova (Mo) X-ray Source'
_diffrn_radiation_monochromator     Mirror
_diffrn_measurement_device_type
                  'Agilent SuperNova Dual diffractometer with an Atlas detector'
_diffrn_measurement_method     '\w scan'
_diffrn_detector_area_resol_mean     10.4041
_diffrn_reflns_number     20963
_diffrn_reflns_av_R_equivalents     0.0458
_diffrn_reflns_av_sigmaI/netI     0.0411
_diffrn_reflns_theta_min     2.92
_diffrn_reflns_theta_max     27.56
_diffrn_reflns_theta_full     27.56
_diffrn_measured_fraction_theta_max     0.999
_diffrn_measured_fraction_theta_full     0.999
_diffrn_reflns_limit_h_min     -10
_diffrn_reflns_limit_h_max     10
_diffrn_reflns_limit_k_min     -26
_diffrn_reflns_limit_k_max     26
_diffrn_reflns_limit_l_min     -11
_diffrn_reflns_limit_l_max     15
_diffrn_standards_number     0
_diffrn_standards_interval_count     0
_diffrn_standards_interval_time     0
_diffrn_standards_decay_%     0
_reflns_number_total     4600
_reflns_number_gt     3410
_reflns_threshold_expression     I>2\s(I)
_refine_ls_structure_factor_coef     Fsqd
_refine_ls_matrix_type     full
_refine_ls_R_factor_all     0.0617
_refine_ls_R_factor_gt     0.0385
_refine_ls_wR_factor_gt     0.0808
_refine_ls_wR_factor_ref     0.0941
_refine_ls_goodness_of_fit_ref     1.052
_refine_ls_restrained_S_all     1.105
_refine_ls_number_reflns     4600
_refine_ls_number_parameters     246
_refine_ls_number_restraints     30
_refine_ls_hydrogen_treatment     constr
_refine_ls_weighting_scheme     calc
_refine_ls_weighting_details
         'calc w=1/[\s^2^(Fo^2^)+(0.0354P)^2^+1.6968P] where P=(Fo^2^+2Fc^2^)/3'
_atom_sites_solution_hydrogens     geom
_atom_sites_solution_primary     direct
_atom_sites_solution_secondary     difmap
_refine_ls_shift/su_max     0.001
_refine_ls_shift/su_mean     0.001
_refine_diff_density_max     0.794
_refine_diff_density_min     -0.490
_refine_ls_extinction_method     none
_refine_ls_extinction_coef     ?
loop_
    _atom_type_symbol
    _atom_type_description
    _atom_type_scat_dispersion_real
    _atom_type_scat_dispersion_imag
    _atom_type_scat_source
    'C' 'C' 0.0033 0.0016
                         'International Tables Vol C Tables 4.2.6.8 and 6.1.1.4'
    'H' 'H' 0.0000 0.0000
                         'International Tables Vol C Tables 4.2.6.8 and 6.1.1.4'
    'N' 'N' 0.0061 0.0033
                         'International Tables Vol C Tables 4.2.6.8 and 6.1.1.4'
    'O' 'O' 0.0106 0.0060
                         'International Tables Vol C Tables 4.2.6.8 and 6.1.1.4'
    'Sn' 'Sn' -0.6537 1.4246
                         'International Tables Vol C Tables 4.2.6.8 and 6.1.1.4'
_computing_data_collection     'CrysAlis PRO (Agilent, 2012)'
_computing_cell_refinement     'CrysAlis PRO (Agilent, 2012)'
_computing_data_reduction     'CrysAlis PRO (Agilent, 2012)'
_computing_structure_solution     'SHELXS97 (Sheldrick, 2008)'
_computing_structure_refinement     'SHELXL97 (Sheldrick, 2008)'
_computing_molecular_graphics     'X-SEED (Barbour, 2001)'
_computing_publication_material     'publCIF (Westrip, 2010)'
loop_
    _atom_site_type_symbol
    _atom_site_label
    _atom_site_fract_x
    _atom_site_fract_y
    _atom_site_fract_z
    _atom_site_U_iso_or_equiv
    _atom_site_adp_type
    _atom_site_calc_flag
    _atom_site_refinement_flags
    _atom_site_occupancy
    _atom_site_symmetry_multiplicity
    _atom_site_disorder_assembly
    _atom_site_disorder_group
    Sn Sn1 0.31642(3) 0.682497(12) 0.39615(2) 0.04048(10) Uani d . 1 1 . .
    O O1 0.4151(3) 0.60834(13) 0.3067(3) 0.0537(7) Uani d . 1 1 . .
    O O2 0.5350(3) 0.72786(13) 0.3645(2) 0.0511(7) Uani d . 1 1 . .
    N N1 0.1010(4) 0.59118(17) 0.3762(3) 0.0524(9) Uani d . 1 1 . .
    N N2 0.3308(6) 0.79119(19) 0.4985(3) 0.0644(11) Uani d . 1 1 . .
    C C1 0.1501(6) 0.7308(2) 0.2773(4) 0.0610(12) Uani d . 1 1 . .
    H H1A 0.1756 0.7195 0.2033 0.091 Uiso calc R 1 1 . .
    H H1B 0.1618 0.7767 0.2876 0.091 Uiso calc R 1 1 . .
    H H1C 0.0376 0.7183 0.2871 0.091 Uiso calc R 1 1 . .
    C C3 -0.1319(7) 0.6398(3) 0.4603(6) 0.099(2) Uani d . 1 1 . .
    H H3A -0.0620 0.6773 0.4589 0.149 Uiso calc R 1 1 . .
    H H3B -0.1453 0.6285 0.5365 0.149 Uiso calc R 1 1 . .
    H H3C -0.2392 0.6489 0.4216 0.149 Uiso calc R 1 1 . .
    C C2 0.3722(6) 0.6462(2) 0.5594(4) 0.0641(13) Uani d . 1 1 . .
    H H2A 0.3911 0.6005 0.5561 0.096 Uiso calc R 1 1 . .
    H H2B 0.2802 0.6546 0.6028 0.096 Uiso calc R 1 1 . .
    H H2C 0.4707 0.6671 0.5937 0.096 Uiso calc R 1 1 . .
    C C4 -0.0528(6) 0.5848(3) 0.4043(4) 0.0696(15) Uani d . 1 1 . .
    C C5 -0.1415(7) 0.5271(4) 0.3834(5) 0.085(2) Uani d . 1 1 . .
    H H5 -0.2499 0.5234 0.4037 0.102 Uiso calc R 1 1 . .
    C C6 -0.0701(9) 0.4767(3) 0.3338(5) 0.093(2) Uani d . 1 1 . .
    H H6 -0.1293 0.4384 0.3215 0.112 Uiso calc R 1 1 . .
    C C7 0.0916(7) 0.4816(2) 0.3008(4) 0.0701(16) Uani d . 1 1 . .
    C C8 0.1728(11) 0.4328(3) 0.2467(5) 0.095(2) Uani d . 1 1 . .
    H H8 0.1207 0.3931 0.2323 0.114 Uiso calc R 1 1 . .
    C C9 0.3267(11) 0.4433(3) 0.2156(5) 0.098(2) Uani d . 1 1 . .
    H H9 0.3788 0.4105 0.1790 0.117 Uiso calc R 1 1 . .
    C C10 0.4118(7) 0.5019(2) 0.2362(4) 0.0684(14) Uani d . 1 1 . .
    H H10 0.5186 0.5072 0.2140 0.082 Uiso calc R 1 1 . .
    C C11 0.3376(6) 0.5519(2) 0.2895(4) 0.0511(10) Uani d . 1 1 . .
    C C12 0.1746(5) 0.5415(2) 0.3235(4) 0.0510(11) Uani d . 1 1 . .
    C C13 0.0724(11) 0.7858(4) 0.5910(6) 0.134(3) Uani d . 1 1 . .
    H H13A 0.0170 0.8107 0.6438 0.201 Uiso calc R 1 1 . .
    H H13B 0.0992 0.7438 0.6218 0.201 Uiso calc R 1 1 . .
    H H13C 0.0002 0.7811 0.5231 0.201 Uiso calc R 1 1 . .
    C C14 0.2287(10) 0.8192(3) 0.5665(4) 0.096(2) Uani d . 1 1 . .
    C C15 0.2632(14) 0.8788(4) 0.6124(6) 0.125(3) Uani d U 1 1 . .
    H H15 0.1897 0.8978 0.6580 0.150 Uiso calc R 1 1 . .
    C C16 0.3987(12) 0.9086(3) 0.5919(6) 0.106(3) Uani d U 1 1 . .
    H H16 0.4212 0.9485 0.6255 0.127 Uiso calc R 1 1 . .
    C C17 0.5152(11) 0.8834(3) 0.5205(6) 0.100(2) Uani d U 1 1 . .
    C C18 0.6547(14) 0.9089(4) 0.4912(8) 0.132(3) Uani d U 1 1 . .
    H H18 0.6857 0.9488 0.5225 0.159 Uiso calc R 1 1 . .
    C C19 0.7582(10) 0.8829(4) 0.4195(8) 0.117(3) Uani d U 1 1 . .
    H H19 0.8523 0.9053 0.4014 0.140 Uiso calc R 1 1 . .
    C C20 0.7173(7) 0.8171(3) 0.3703(6) 0.095(2) Uani d . 1 1 . .
    H H20 0.7846 0.7974 0.3213 0.114 Uiso calc R 1 1 . .
    C C21 0.5752(6) 0.7875(2) 0.4016(4) 0.0576(13) Uani d . 1 1 . .
    C C22 0.4726(8) 0.8203(2) 0.4745(4) 0.0658(15) Uani d . 1 1 . .
loop_
    _atom_site_aniso_label
    _atom_site_aniso_U_11
    _atom_site_aniso_U_22
    _atom_site_aniso_U_33
    _atom_site_aniso_U_12
    _atom_site_aniso_U_13
    _atom_site_aniso_U_23
    Sn1 0.03944(16) 0.03883(16) 0.04375(17) 0.00020(12) 0.00699(11) 0.00239(12)
    O1 0.0472(16) 0.0403(16) 0.076(2) -0.0065(13) 0.0160(15) -0.0110(14)
    O2 0.0461(16) 0.0464(17) 0.0624(18) -0.0095(13) 0.0135(14) -0.0011(14)
    N1 0.0410(19) 0.052(2) 0.063(2) -0.0057(16) -0.0012(17) 0.0181(18)
    N2 0.099(3) 0.053(2) 0.039(2) 0.023(2) -0.006(2) -0.0055(18)
    C1 0.060(3) 0.058(3) 0.062(3) 0.004(2) -0.005(2) 0.009(2)
    C3 0.055(3) 0.110(5) 0.138(6) 0.022(3) 0.034(4) 0.050(5)
    C2 0.067(3) 0.068(3) 0.056(3) -0.004(2) 0.002(2) 0.020(2)
    C4 0.041(2) 0.089(4) 0.078(3) -0.010(3) -0.004(2) 0.037(3)
    C5 0.053(3) 0.118(5) 0.079(4) -0.036(3) -0.013(3) 0.047(4)
    C6 0.097(5) 0.103(5) 0.071(4) -0.065(4) -0.029(4) 0.038(4)
    C7 0.093(4) 0.058(3) 0.053(3) -0.034(3) -0.021(3) 0.014(2)
    C8 0.159(7) 0.053(3) 0.068(4) -0.040(4) -0.013(4) -0.005(3)
    C9 0.162(7) 0.050(3) 0.078(4) -0.007(4) -0.001(4) -0.018(3)
    C10 0.088(4) 0.047(3) 0.069(3) 0.002(3) 0.004(3) -0.010(2)
    C11 0.062(3) 0.038(2) 0.052(2) -0.001(2) -0.002(2) -0.0003(19)
    C12 0.055(3) 0.046(2) 0.049(2) -0.010(2) -0.010(2) 0.011(2)
    C13 0.144(7) 0.190(8) 0.077(4) 0.086(7) 0.060(5) 0.019(5)
    C14 0.160(7) 0.085(4) 0.040(3) 0.066(4) -0.009(4) -0.014(3)
    C15 0.174(7) 0.116(6) 0.080(4) 0.063(5) -0.015(5) -0.021(4)
    C16 0.172(6) 0.062(4) 0.072(4) 0.042(4) -0.045(4) -0.032(3)
    C17 0.132(5) 0.067(4) 0.089(4) 0.000(4) -0.054(4) 0.010(3)
    C18 0.149(7) 0.094(5) 0.139(6) -0.020(5) -0.067(6) 0.026(5)
    C19 0.086(4) 0.097(5) 0.156(6) -0.053(4) -0.045(4) 0.062(4)
    C20 0.057(3) 0.077(4) 0.143(6) -0.022(3) -0.025(4) 0.053(4)
    C21 0.054(3) 0.049(3) 0.065(3) -0.013(2) -0.018(2) 0.023(2)
    C22 0.100(4) 0.037(2) 0.053(3) 0.007(3) -0.033(3) -0.004(2)
loop_
    _geom_bond_atom_site_label_1
    _geom_bond_atom_site_label_2
    _geom_bond_site_symmetry_2
    _geom_bond_distance
    _geom_bond_publ_flag
    Sn1 O2 . 2.060(3) ?
    Sn1 O1 . 2.073(3) ?
    Sn1 C2 . 2.108(4) ?
    Sn1 C1 . 2.113(4) ?
    Sn1 N1 . 2.560(3) ?
    Sn1 N2 . 2.561(4) ?
    O1 C11 . 1.331(5) ?
    O2 C21 . 1.341(5) ?
    N1 C4 . 1.320(6) ?
    N1 C12 . 1.369(6) ?
    N2 C14 . 1.343(7) ?
    N2 C22 . 1.345(7) ?
    C1 H1A . 0.9600 ?
    C1 H1B . 0.9600 ?
    C1 H1C . 0.9600 ?
    C3 C4 . 1.495(8) ?
    C3 H3A . 0.9600 ?
    C3 H3B . 0.9600 ?
    C3 H3C . 0.9600 ?
    C2 H2A . 0.9600 ?
    C2 H2B . 0.9600 ?
    C2 H2C . 0.9600 ?
    C4 C5 . 1.400(8) ?
    C5 C6 . 1.356(9) ?
    C5 H5 . 0.9300 ?
    C6 C7 . 1.399(9) ?
    C6 H6 . 0.9300 ?
    C7 C8 . 1.397(9) ?
    C7 C12 . 1.422(6) ?
    C8 C9 . 1.344(10) ?
    C8 H8 . 0.9300 ?
    C9 C10 . 1.403(8) ?
    C9 H9 . 0.9300 ?
    C10 C11 . 1.381(6) ?
    C10 H10 . 0.9300 ?
    C11 C12 . 1.426(6) ?
    C13 C14 . 1.489(11) ?
    C13 H13A . 0.9600 ?
    C13 H13B . 0.9600 ?
    C13 H13C . 0.9600 ?
    C14 C15 . 1.368(10) ?
    C15 C16 . 1.296(11) ?
    C15 H15 . 0.9300 ?
    C16 C17 . 1.427(11) ?
    C16 H16 . 0.9300 ?
    C17 C18 . 1.318(12) ?
    C17 C22 . 1.448(7) ?
    C18 C19 . 1.364(12) ?
    C18 H18 . 0.9300 ?
    C19 C20 . 1.508(10) ?
    C19 H19 . 0.9300 ?
    C20 C21 . 1.380(7) ?
    C20 H20 . 0.9300 ?
    C21 C22 . 1.430(8) ?
loop_
    _geom_angle_atom_site_label_1
    _geom_angle_atom_site_label_2
    _geom_angle_atom_site_label_3
    _geom_angle_site_symmetry_1
    _geom_angle_site_symmetry_3
    _geom_angle
    _geom_angle_publ_flag
    O2 Sn1 O1 . . 82.34(11) ?
    O2 Sn1 C2 . . 102.92(16) ?
    O1 Sn1 C2 . . 99.20(17) ?
    O2 Sn1 C1 . . 99.00(16) ?
    O1 Sn1 C1 . . 104.44(16) ?
    C2 Sn1 C1 . . 149.6(2) ?
    O2 Sn1 N1 . . 154.31(12) ?
    O1 Sn1 N1 . . 72.16(12) ?
    C2 Sn1 N1 . . 84.66(15) ?
    C1 Sn1 N1 . . 84.63(15) ?
    O2 Sn1 N2 . . 71.80(14) ?
    O1 Sn1 N2 . . 153.73(14) ?
    C2 Sn1 N2 . . 82.55(16) ?
    C1 Sn1 N2 . . 84.58(15) ?
    N1 Sn1 N2 . . 133.87(15) ?
    C11 O1 Sn1 . . 122.2(3) ?
    C21 O2 Sn1 . . 122.8(3) ?
    C4 N1 C12 . . 120.0(4) ?
    C4 N1 Sn1 . . 133.9(4) ?
    C12 N1 Sn1 . . 106.2(3) ?
    C14 N2 C22 . . 121.1(5) ?
    C14 N2 Sn1 . . 132.0(5) ?
    C22 N2 Sn1 . . 106.9(3) ?
    Sn1 C1 H1A . . 109.5 ?
    Sn1 C1 H1B . . 109.5 ?
    H1A C1 H1B . . 109.5 ?
    Sn1 C1 H1C . . 109.5 ?
    H1A C1 H1C . . 109.5 ?
    H1B C1 H1C . . 109.5 ?
    C4 C3 H3A . . 109.5 ?
    C4 C3 H3B . . 109.5 ?
    H3A C3 H3B . . 109.5 ?
    C4 C3 H3C . . 109.5 ?
    H3A C3 H3C . . 109.5 ?
    H3B C3 H3C . . 109.5 ?
    Sn1 C2 H2A . . 109.5 ?
    Sn1 C2 H2B . . 109.5 ?
    H2A C2 H2B . . 109.5 ?
    Sn1 C2 H2C . . 109.5 ?
    H2A C2 H2C . . 109.5 ?
    H2B C2 H2C . . 109.5 ?
    N1 C4 C5 . . 120.9(6) ?
    N1 C4 C3 . . 119.2(5) ?
    C5 C4 C3 . . 119.9(5) ?
    C6 C5 C4 . . 120.3(6) ?
    C6 C5 H5 . . 119.9 ?
    C4 C5 H5 . . 119.9 ?
    C5 C6 C7 . . 120.9(5) ?
    C5 C6 H6 . . 119.6 ?
    C7 C6 H6 . . 119.6 ?
    C8 C7 C6 . . 124.6(6) ?
    C8 C7 C12 . . 119.3(5) ?
    C6 C7 C12 . . 116.1(6) ?
    C9 C8 C7 . . 119.6(5) ?
    C9 C8 H8 . . 120.2 ?
    C7 C8 H8 . . 120.2 ?
    C8 C9 C10 . . 122.6(6) ?
    C8 C9 H9 . . 118.7 ?
    C10 C9 H9 . . 118.7 ?
    C11 C10 C9 . . 120.3(6) ?
    C11 C10 H10 . . 119.9 ?
    C9 C10 H10 . . 119.9 ?
    O1 C11 C10 . . 120.8(4) ?
    O1 C11 C12 . . 121.2(4) ?
    C10 C11 C12 . . 118.0(4) ?
    N1 C12 C7 . . 121.8(5) ?
    N1 C12 C11 . . 117.9(4) ?
    C7 C12 C11 . . 120.2(5) ?
    C14 C13 H13A . . 109.5 ?
    C14 C13 H13B . . 109.5 ?
    H13A C13 H13B . . 109.5 ?
    C14 C13 H13C . . 109.5 ?
    H13A C13 H13C . . 109.5 ?
    H13B C13 H13C . . 109.5 ?
    N2 C14 C15 . . 121.4(9) ?
    N2 C14 C13 . . 119.7(6) ?
    C15 C14 C13 . . 118.8(7) ?
    C16 C15 C14 . . 119.6(9) ?
    C16 C15 H15 . . 120.2 ?
    C14 C15 H15 . . 120.2 ?
    C15 C16 C17 . . 123.5(7) ?
    C15 C16 H16 . . 118.2 ?
    C17 C16 H16 . . 118.2 ?
    C18 C17 C16 . . 129.7(8) ?
    C18 C17 C22 . . 115.9(9) ?
    C16 C17 C22 . . 114.5(7) ?
    C17 C18 C19 . . 126.6(9) ?
    C17 C18 H18 . . 116.7 ?
    C19 C18 H18 . . 116.7 ?
    C18 C19 C20 . . 118.7(7) ?
    C18 C19 H19 . . 120.6 ?
    C20 C19 H19 . . 120.6 ?
    C21 C20 C19 . . 116.7(7) ?
    C21 C20 H20 . . 121.6 ?
    C19 C20 H20 . . 121.6 ?
    O2 C21 C20 . . 119.9(5) ?
    O2 C21 C22 . . 120.3(4) ?
    C20 C21 C22 . . 119.8(5) ?
    N2 C22 C21 . . 118.0(4) ?
    N2 C22 C17 . . 119.8(6) ?
    C21 C22 C17 . . 122.2(6) ?
loop_
    _geom_torsion_atom_site_label_1
    _geom_torsion_atom_site_label_2
    _geom_torsion_atom_site_label_3
    _geom_torsion_atom_site_label_4
    _geom_torsion_site_symmetry_1
    _geom_torsion_site_symmetry_2
    _geom_torsion_site_symmetry_3
    _geom_torsion_site_symmetry_4
    _geom_torsion
    _geom_torsion_publ_flag
    O2 Sn1 O1 C11 . . . . 178.2(3) ?
    C2 Sn1 O1 C11 . . . . 76.3(3) ?
    C1 Sn1 O1 C11 . . . . -84.4(3) ?
    N1 Sn1 O1 C11 . . . . -5.0(3) ?
    N2 Sn1 O1 C11 . . . . 168.1(3) ?
    O1 Sn1 O2 C21 . . . . -178.9(3) ?
    C2 Sn1 O2 C21 . . . . -81.2(3) ?
    C1 Sn1 O2 C21 . . . . 77.6(3) ?
    N1 Sn1 O2 C21 . . . . 174.0(3) ?
    N2 Sn1 O2 C21 . . . . -3.6(3) ?
    O2 Sn1 N1 C4 . . . . -168.1(4) ?
    O1 Sn1 N1 C4 . . . . -175.5(4) ?
    C2 Sn1 N1 C4 . . . . 83.0(4) ?
    C1 Sn1 N1 C4 . . . . -68.5(4) ?
    N2 Sn1 N1 C4 . . . . 8.7(5) ?
    O2 Sn1 N1 C12 . . . . 11.4(4) ?
    O1 Sn1 N1 C12 . . . . 4.0(2) ?
    C2 Sn1 N1 C12 . . . . -97.5(3) ?
    C1 Sn1 N1 C12 . . . . 111.0(3) ?
    N2 Sn1 N1 C12 . . . . -171.8(2) ?
    O2 Sn1 N2 C14 . . . . -177.6(4) ?
    O1 Sn1 N2 C14 . . . . -167.0(4) ?
    C2 Sn1 N2 C14 . . . . -71.3(4) ?
    C1 Sn1 N2 C14 . . . . 81.1(4) ?
    N1 Sn1 N2 C14 . . . . 3.9(5) ?
    O2 Sn1 N2 C22 . . . . 1.3(3) ?
    O1 Sn1 N2 C22 . . . . 11.9(4) ?
    C2 Sn1 N2 C22 . . . . 107.6(3) ?
    C1 Sn1 N2 C22 . . . . -100.0(3) ?
    N1 Sn1 N2 C22 . . . . -177.2(2) ?
    C12 N1 C4 C5 . . . . 1.4(7) ?
    Sn1 N1 C4 C5 . . . . -179.1(3) ?
    C12 N1 C4 C3 . . . . -179.2(4) ?
    Sn1 N1 C4 C3 . . . . 0.3(7) ?
    N1 C4 C5 C6 . . . . 0.1(8) ?
    C3 C4 C5 C6 . . . . -179.3(5) ?
    C4 C5 C6 C7 . . . . -1.2(8) ?
    C5 C6 C7 C8 . . . . -178.3(5) ?
    C5 C6 C7 C12 . . . . 0.6(7) ?
    C6 C7 C8 C9 . . . . 178.0(6) ?
    C12 C7 C8 C9 . . . . -0.9(8) ?
    C7 C8 C9 C10 . . . . 0.7(10) ?
    C8 C9 C10 C11 . . . . -0.6(9) ?
    Sn1 O1 C11 C10 . . . . -175.5(3) ?
    Sn1 O1 C11 C12 . . . . 5.6(5) ?
    C9 C10 C11 O1 . . . . -178.1(5) ?
    C9 C10 C11 C12 . . . . 0.8(7) ?
    C4 N1 C12 C7 . . . . -2.0(6) ?
    Sn1 N1 C12 C7 . . . . 178.5(3) ?
    C4 N1 C12 C11 . . . . 176.8(4) ?
    Sn1 N1 C12 C11 . . . . -2.8(4) ?
    C8 C7 C12 N1 . . . . 179.9(4) ?
    C6 C7 C12 N1 . . . . 0.9(6) ?
    C8 C7 C12 C11 . . . . 1.2(7) ?
    C6 C7 C12 C11 . . . . -177.8(4) ?
    O1 C11 C12 N1 . . . . -1.0(6) ?
    C10 C11 C12 N1 . . . . -179.9(4) ?
    O1 C11 C12 C7 . . . . 177.8(4) ?
    C10 C11 C12 C7 . . . . -1.1(6) ?
    C22 N2 C14 C15 . . . . 1.2(8) ?
    Sn1 N2 C14 C15 . . . . 179.9(4) ?
    C22 N2 C14 C13 . . . . 179.8(5) ?
    Sn1 N2 C14 C13 . . . . -1.5(7) ?
    N2 C14 C15 C16 . . . . -1.4(10) ?
    C13 C14 C15 C16 . . . . -180.0(7) ?
    C14 C15 C16 C17 . . . . 1.7(12) ?
    C15 C16 C17 C18 . . . . 178.6(8) ?
    C15 C16 C17 C22 . . . . -1.7(9) ?
    C16 C17 C18 C19 . . . . -177.9(7) ?
    C22 C17 C18 C19 . . . . 2.4(11) ?
    C17 C18 C19 C20 . . . . -2.6(12) ?
    C18 C19 C20 C21 . . . . 0.2(9) ?
    Sn1 O2 C21 C20 . . . . -175.0(3) ?
    Sn1 O2 C21 C22 . . . . 5.7(5) ?
    C19 C20 C21 O2 . . . . -177.4(4) ?
    C19 C20 C21 C22 . . . . 1.9(7) ?
    C14 N2 C22 C21 . . . . 179.9(4) ?
    Sn1 N2 C22 C21 . . . . 0.9(4) ?
    C14 N2 C22 C17 . . . . -1.2(7) ?
    Sn1 N2 C22 C17 . . . . 179.7(3) ?
    O2 C21 C22 N2 . . . . -4.0(6) ?
    C20 C21 C22 N2 . . . . 176.7(4) ?
    O2 C21 C22 C17 . . . . 177.2(4) ?
    C20 C21 C22 C17 . . . . -2.1(7) ?
    C18 C17 C22 N2 . . . . -178.8(5) ?
    C16 C17 C22 N2 . . . . 1.4(7) ?
    C18 C17 C22 C21 . . . . 0.0(8) ?
    C16 C17 C22 C21 . . . . -179.8(4) ?
loop_
    _geom_hbond_atom_site_label_D
    _geom_hbond_atom_site_label_H
    _geom_hbond_atom_site_label_A
    _geom_hbond_site_symmetry_A
    _geom_hbond_distance_DH
    _geom_hbond_distance_HA
    _geom_hbond_distance_DA
    _geom_hbond_angle_DHA
    C3 H3C O2 1_455 0.96 2.49 3.353(7) 149
