# Supplementary material for: Dimethyl­bis­(2-methyl­quinolin-8-olato-κ2 N,O)tin(IV)
Source: Acta Crystallogr Sect E Struct Rep Online. 2012 Nov 28;68(Pt 12):m1551. doi: 10.1107/S1600536812047393 (PMC3588791; doi:10.1107/S1600536812047393)
Supplement: Supplementary file 2 [file e-68-m1551-Isup2.hkl]

# 
# h,k,l, Fc-squared, Fo-squared, sigma(Fo-squared) and status flag 
# 
data_I
_shelx_title '  P21/n' 
_shelx_refln_list_code          4 
_shelx_F_calc_maximum      223.44 
_exptl_crystal_F_000       936.00 
_reflns_d_resolution_high  0.7680 
 
loop_ 
 _symmetry_equiv_pos_as_xyz 
 'x, y, z' 
 'x+1/2, -y+1/2, z+1/2' 
 '-x, -y, -z' 
 '-x-1/2, y-1/2, -z-1/2' 
 
_cell_length_a     8.0434 
_cell_length_b    20.6952 
_cell_length_c    12.0102 
_cell_angle_alpha  90.000 
_cell_angle_beta   95.420 
_cell_angle_gamma  90.000 
 
_shelx_F_squared_multiplier     1.000 
 
loop_ 
 _refln_index_h 
 _refln_index_k 
 _refln_index_l 
 _refln_F_squared_calc 
 _refln_F_squared_meas 
 _refln_F_squared_sigma 
 _refln_observed_status 
   2   0   0    10564.99    10780.08    206.30 o 
   4   0   0     3192.82     3367.36     77.11 o 
   6   0   0     3114.17     3139.84     93.17 o 
   8   0   0     2359.71     2461.08    143.71 o 
  10   0   0      114.29      116.32     46.94 o 
   2   1   0    12735.66    13179.90     88.99 o 
   3   1   0     1392.60     1470.28     33.19 o 
   4   1   0    14243.70    15443.77    172.47 o 
   5   1   0     1290.02     1316.47     47.56 o 
   6   1   0      913.41      829.67     38.58 o 
   7   1   0       52.29       17.02     16.89 o 
   8   1   0       70.48       90.28     19.34 o 
   9   1   0       54.81       59.32     16.96 o 
  10   1   0      436.78      549.99     49.59 o 
   1   2   0    16773.95    18447.48    202.15 o 
   2   2   0     3592.46     3654.49     48.21 o 
   3   2   0      438.21      379.25     18.68 o 
   4   2   0      894.26      966.17     33.53 o 
   5   2   0     1332.87     1359.92     52.99 o 
   6   2   0     2116.00     2025.32     64.45 o 
   7   2   0     1195.77     1088.95     54.70 o 
   8   2   0      836.62     1011.29     54.92 o 
   9   2   0      741.71      793.83     43.32 o 
  10   2   0       61.01       58.15     20.76 o 
   1   3   0     4653.96     4830.96     64.38 o 
   2   3   0     1753.40     1833.46     38.34 o 
   3   3   0    16433.15    16750.04    125.78 o 
   4   3   0     3996.98     4081.25     57.53 o 
   5   3   0     4745.47     4899.82     93.85 o 
   6   3   0       41.12       40.81     13.21 o 
   7   3   0      181.67      153.98     21.72 o 
   8   3   0        3.79      -10.85     15.79 o 
   9   3   0      390.02      429.69     34.66 o 
  10   3   0       46.61       34.12     31.55 o 
   0   4   0     1759.46     1942.10     36.13 o 
   1   4   0    19936.30    19866.45    110.99 o 
   2   4   0     2084.50     1995.26     29.72 o 
   3   4   0     3180.29     3237.44     44.94 o 
   4   4   0        5.41        1.10      6.05 o 
   5   4   0     2113.36     2136.67     61.83 o 
   6   4   0       19.11       -1.36      9.47 o 
   7   4   0     2927.44     2818.20     84.66 o 
   8   4   0        0.13       -3.26     13.73 o 
   9   4   0      724.65      713.65     49.59 o 
  10   4   0       16.22       12.43     14.60 o 
   1   5   0     5408.17     5145.77     62.44 o 
   2   5   0    11963.51    12866.78     71.42 o 
   3   5   0     7140.96     6988.68     65.50 o 
   4   5   0     1975.58     1761.91     34.78 o 
   5   5   0     5077.13     5196.68     75.76 o 
   6   5   0      504.50      527.64     28.43 o 
   7   5   0       66.54       60.02     15.77 o 
   8   5   0       36.67       38.70     17.18 o 
   9   5   0      275.04      270.77     32.37 o 
  10   5   0       88.19      114.24     21.07 o 
   0   6   0     6760.67     6430.64     93.95 o 
   1   6   0     3554.37     3103.97     39.06 o 
   2   6   0     8805.75     9057.18     73.91 o 
   3   6   0     2163.15     2097.18     33.11 o 
   4   6   0        0.80        5.17      5.72 o 
   5   6   0     1154.14     1041.69     28.90 o 
   6   6   0     1971.72     2053.70     81.19 o 
   7   6   0     1115.07     1104.38     47.15 o 
   8   6   0      906.13      972.42     55.84 o 
   9   6   0      262.20      160.50     25.60 o 
  10   6   0      139.19      163.65     26.71 o 
   1   7   0      164.22      180.91     11.25 o 
   2   7   0    11321.54    11350.56     68.46 o 
   3   7   0       41.25       48.59      6.47 o 
   4   7   0     9668.50     9497.79     89.25 o 
   5   7   0      348.61      361.57     17.61 o 
   6   7   0      869.07      944.72     41.21 o 
   7   7   0        5.96        2.44     13.37 o 
   8   7   0      260.63      190.70     24.41 o 
   9   7   0       10.23        3.20     21.53 o 
  10   7   0      276.43      271.02     36.45 o 
   0   8   0    18989.16    18516.57    155.01 o 
   1   8   0      581.68      538.02     19.20 o 
   2   8   0    12679.25    13203.77    107.19 o 
   3   8   0      366.42      416.55     15.69 o 
   4   8   0       14.45        6.91      7.25 o 
   5   8   0       18.91       24.59      7.33 o 
   6   8   0     4074.82     4322.15    107.59 o 
   7   8   0      941.24      981.94     43.31 o 
   8   8   0     1853.02     1844.96     69.55 o 
   9   8   0       22.44        0.54     22.98 o 
   1   9   0      626.21      505.58     19.89 o 
   2   9   0     2652.72     2480.43     37.83 o 
   3   9   0     8736.45     9068.22     74.26 o 
   4   9   0     4084.53     4030.19     51.95 o 
   5   9   0     1596.77     1500.50     36.31 o 
   6   9   0     1953.86     1971.83     42.94 o 
   7   9   0        1.67       -2.30     13.38 o 
   8   9   0      188.85      168.47     28.23 o 
   9   9   0      110.65      112.10     27.30 o 
   0  10   0    10952.82    10993.82    124.87 o 
   1  10   0     8549.48     7830.45     68.10 o 
   2  10   0       74.18       36.41      6.00 o 
   3  10   0     1130.10     1087.81     28.20 o 
   4  10   0       29.85       30.47      6.88 o 
   5  10   0     1544.47     1455.42     34.89 o 
   6  10   0       14.52       -6.39     12.88 o 
   7  10   0     1677.75     1776.05     63.20 o 
   8  10   0      371.32      393.09     48.06 o 
   9  10   0      296.63      282.82     38.12 o 
   1  11   0      376.93      273.51     13.49 o 
   2  11   0      116.22      100.74      9.56 o 
   3  11   0    10218.38    10155.42     83.36 o 
   4  11   0       96.95       77.51      9.49 o 
   5  11   0     3197.74     3163.56     61.26 o 
   6  11   0       30.70       29.09     10.66 o 
   7  11   0       26.20       44.93     17.78 o 
   8  11   0        0.40      -20.61     20.61 o 
   9  11   0      325.29      308.33     39.57 o 
   0  12   0      595.68      547.24     25.67 o 
   1  12   0     9087.44     9122.04    119.51 o 
   2  12   0       52.50       22.60      7.78 o 
   3  12   0      485.13      489.55     19.31 o 
   4  12   0        6.20       -7.74      7.74 o 
   5  12   0      147.30       97.50     14.90 o 
   6  12   0       55.85       79.84     10.65 o 
   7  12   0     1506.78     1552.47     69.39 o 
   8  12   0       98.22       97.73     26.15 o 
   9  12   0      449.07      467.56     56.29 o 
   1  13   0      326.07      301.34     15.94 o 
   2  13   0     2372.28     2273.05     56.27 o 
   3  13   0     4567.26     4551.63     63.88 o 
   4  13   0      785.37      759.03     30.36 o 
   5  13   0      624.50      706.73     31.33 o 
   6  13   0      588.19      562.09     31.12 o 
   7  13   0       82.24       76.20     19.41 o 
   8  13   0       23.42      -17.87     17.87 o 
   9  13   0       60.82       42.95     23.63 o 
   0  14   0     8022.56     8056.28    113.62 o 
   1  14   0      553.48      562.88     22.67 o 
   2  14   0     3292.16     3349.54     75.96 o 
   3  14   0       38.08       15.51      6.75 o 
   4  14   0       31.08        9.08      8.49 o 
   5  14   0        5.79        4.37      8.20 o 
   6  14   0     1225.88     1298.40     70.69 o 
   7  14   0      267.22      270.76     31.50 o 
   8  14   0      701.55      846.92     81.77 o 
   1  15   0        4.46        8.89      4.22 o 
   2  15   0     3491.36     3441.76     79.49 o 
   3  15   0      108.59      104.23     21.20 o 
   4  15   0     2306.31     2206.30     61.76 o 
   5  15   0       14.86       -6.44     11.54 o 
   6  15   0      607.49      572.55     42.35 o 
   7  15   0        0.65       28.35     24.98 o 
   8  15   0       18.20       24.42     27.71 o 
   0  16   0     3454.05     3516.50     93.67 o 
   1  16   0     2358.57     2186.41     61.09 o 
   2  16   0     2683.07     2702.55     60.98 o 
   3  16   0       39.43       14.61     10.68 o 
   4  16   0       40.78        3.20     19.14 o 
   5  16   0      350.54      288.46     25.77 o 
   6  16   0      929.57      872.83     66.63 o 
   7  16   0      234.45      294.62     44.97 o 
   8  16   0      359.61      404.04     59.81 o 
   1  17   0     1671.67     1532.63     45.93 o 
   2  17   0     1271.80     1233.53     45.65 o 
   3  17   0     2601.50     2638.73     66.80 o 
   4  17   0      716.18      717.82     44.90 o 
   5  17   0      536.69      583.58     49.97 o 
   6  17   0      232.60      270.22     48.12 o 
   7  17   0       80.28       90.98     28.61 o 
   8  17   0       30.10        1.85     32.43 o 
   0  18   0        3.72      -29.31     32.79 o 
   1  18   0     2163.45     2310.97    131.14 o 
   2  18   0      114.04      100.27     16.21 o 
   3  18   0      560.93      490.53     30.47 o 
   4  18   0       15.11       28.35     19.00 o 
   5  18   0      574.36      606.21     52.51 o 
   6  18   0       32.49       37.05     25.88 o 
   7  18   0      571.06      674.19     77.13 o 
   1  19   0      108.59      104.58     33.63 o 
   2  19   0       67.11       40.55      8.86 o 
   3  19   0     1690.12     1769.73    113.63 o 
   4  19   0      144.05      146.55     28.74 o 
   5  19   0     1337.95     1380.04     91.88 o 
   6  19   0       24.59       65.88     31.56 o 
   7  19   0       25.43       14.30     24.21 o 
   0  20   0      898.35     1037.30    125.13 o 
   1  20   0     1783.35     1974.82    120.89 o 
   2  20   0      232.27      226.37     44.79 o 
   3  20   0      292.18      334.32     51.75 o 
   4  20   0       78.38      110.52     26.92 o 
   5  20   0      441.02      549.61     68.54 o 
   6  20   0      157.52      240.83     48.40 o 
   1  21   0      250.20      288.36     49.26 o 
   2  21   0      268.91      230.40     46.37 o 
   3  21   0      391.55      395.65     61.43 o 
   4  21   0      889.77      953.06     69.45 o 
   5  21   0      218.60      135.88     66.83 o 
   6  21   0      185.93      196.67     41.58 o 
   0  22   0     2531.17     2661.42    208.06 o 
   1  22   0       37.87       15.27     26.07 o 
   2  22   0      568.03      643.10     75.56 o 
   3  22   0        1.32      -31.95     36.16 o 
   4  22   0        7.08       14.72     28.86 o 
   5  22   0        1.71      -11.96     21.65 o 
   6  22   0      450.70      509.49     71.55 o 
   1  23   0        0.29       10.24     22.43 o 
   2  23   0      549.18      502.44     70.68 o 
   3  23   0       99.57       53.51     24.78 o 
   4  23   0      498.81      743.80     96.26 o 
   5  23   0       53.84       79.21     50.15 o 
   0  24   0      759.37      690.59    114.05 o 
   1  24   0      431.88      546.15    127.56 o 
   2  24   0      176.69      151.95     41.63 o 
   3  24   0       43.39       42.67     27.80 o 
   4  24   0        7.71        5.98     57.76 o 
   1  25   0       86.59       93.99     33.83 o 
   2  25   0       73.96       45.28     30.10 o 
   3  25   0      545.54      554.53     65.00 o 
   0  26   0        5.17      -16.53     40.94 o 
   1  26   0      457.91      460.85     72.47 o 
   2  26   0        2.00       12.36     36.29 o 
  -9   0   1     1668.28     1581.33    133.56 o 
  -7   0   1      431.58      359.16     41.50 o 
  -5   0   1      591.80      670.80     36.72 o 
  -3   0   1     8944.42     8450.48    127.92 o 
  -1   0   1    49487.17    51123.69    289.73 o 
   1   0   1     1066.00      765.12     42.89 o 
   3   0   1     8539.24     8389.88     99.47 o 
   5   0   1    20402.26    20327.65    253.65 o 
   7   0   1     1880.42     1749.72     75.58 o 
   9   0   1       59.36       45.27     22.24 o 
 -10   1   1       11.32        6.88     16.30 o 
  -9   1   1      147.38      172.68     36.52 o 
  -8   1   1      167.19      147.08     25.34 o 
  -7   1   1     3302.15     3416.17     99.25 o 
  -6   1   1     1029.46      822.02     34.19 o 
  -5   1   1     9439.94     9716.42    120.85 o 
  -4   1   1     2828.63     3024.43     47.04 o 
  -3   1   1      359.15      306.42     20.90 o 
  -2   1   1     3287.95     3172.73     60.17 o 
  -1   1   1     7234.14     7107.25    123.36 o 
   1   1   1    45264.60    42296.74    362.17 o 
   2   1   1     5672.82     5752.03     82.61 o 
   3   1   1     5268.94     4927.15     61.43 o 
   4   1   1      466.83      512.59     23.78 o 
   5   1   1        1.37        9.25     10.32 o 
   6   1   1       24.21       16.87      8.04 o 
   7   1   1      531.73      583.86     31.84 o 
   8   1   1      297.70      311.37     25.95 o 
   9   1   1     1033.01     1106.92     49.83 o 
  10   1   1       87.70       56.27     20.89 o 
 -10   2   1      361.49      343.31     38.21 o 
  -9   2   1      436.68      520.76     47.97 o 
  -8   2   1      892.69      772.42     63.63 o 
  -7   2   1      190.59      112.77     20.69 o 
  -6   2   1        1.69        1.79     18.74 o 
  -5   2   1      324.46      331.73     21.77 o 
  -4   2   1     2555.20     2199.15     41.76 o 
  -3   2   1    12256.95    12884.63     94.31 o 
  -2   2   1    19689.66    18902.73    288.43 o 
  -1   2   1     8982.83     9095.31     67.05 o 
   1   2   1     8819.10     9258.58     75.97 o 
   2   2   1     8498.56     8985.61     75.58 o 
   3   2   1     1282.48     1201.55     32.96 o 
   4   2   1     7994.65     8081.61     99.20 o 
   5   2   1     5319.06     5077.93     83.60 o 
   6   2   1     2292.99     2459.85     55.71 o 
   7   2   1      914.92      911.98     36.70 o 
   8   2   1      261.25      309.02     25.87 o 
   9   2   1       21.06       15.23     23.73 o 
  10   2   1       40.81       47.21     19.82 o 
 -10   3   1       17.46        2.38     23.91 o 
  -9   3   1        0.13        0.58     16.96 o 
  -8   3   1      950.51      944.67     70.20 o 
  -7   3   1      524.02      425.52     32.77 o 
  -6   3   1     5962.05     5746.13    120.09 o 
  -5   3   1     1389.05     1253.74     37.80 o 
  -4   3   1    10273.60    10085.99    109.24 o 
  -3   3   1      705.79      735.88     28.45 o 
  -2   3   1      329.67      363.35     16.19 o 
  -1   3   1       69.50       98.42      8.09 o 
   0   3   1     1457.41     1466.77     34.40 o 
   1   3   1     8028.88     8499.55     75.75 o 
   2   3   1    10857.96    10162.93     82.41 o 
   3   3   1     1315.91     1422.19     27.82 o 
   4   3   1     1696.78     1586.92     39.30 o 
   5   3   1        0.18        8.62     10.40 o 
   6   3   1      278.01      238.84     18.12 o 
   7   3   1      171.03      194.47     17.88 o 
   8   3   1      905.01      898.71     41.57 o 
   9   3   1       31.23       58.18     17.12 o 
  10   3   1      542.46      481.68     46.17 o 
 -10   4   1      601.68      570.44     48.41 o 
  -9   4   1       24.83       29.97     18.42 o 
  -8   4   1      538.93      649.47     50.50 o 
  -7   4   1       13.13        0.74     10.56 o 
  -6   4   1       86.14       51.59     19.23 o 
  -5   4   1      307.13      308.25     22.17 o 
  -4   4   1     7690.04     7759.02     95.92 o 
  -3   4   1       75.04       57.84      9.47 o 
  -2   4   1    24989.75    25741.74    190.36 o 
  -1   4   1       92.90       57.47     10.31 o 
   0   4   1     7982.59     7870.96     71.87 o 
   1   4   1     4258.70     4106.02     37.03 o 
   2   4   1     1241.75     1218.19     21.51 o 
   3   4   1     1605.28     1619.09     31.81 o 
   4   4   1     6747.05     7038.17     76.10 o 
   5   4   1       15.43       10.87      8.94 o 
   6   4   1     4434.25     4314.46     76.45 o 
   7   4   1        1.52      -10.35     10.35 o 
   8   4   1      624.86      619.41     34.79 o 
   9   4   1        6.73       30.81     18.05 o 
  10   4   1       88.69       85.18     24.67 o 
 -10   5   1        5.61       12.23     14.58 o 
  -9   5   1        8.67       -2.87     14.50 o 
  -8   5   1      670.37      601.25     51.08 o 
  -7   5   1      789.69      735.75     57.80 o 
  -6   5   1     4113.52     4121.71     90.72 o 
  -5   5   1     1416.72     1474.44     44.40 o 
  -4   5   1     4117.53     4327.86     78.24 o 
  -3   5   1     2395.66     2356.50     39.56 o 
  -2   5   1     1222.89     1271.68     25.75 o 
  -1   5   1     2693.70     2723.87     68.19 o 
   0   5   1     7728.14     7584.95    111.54 o 
   1   5   1     4023.13     3739.29     43.96 o 
   2   5   1    14486.88    14185.27     72.68 o 
   3   5   1     4613.69     4390.36     65.49 o 
   4   5   1     4425.74     4406.04     56.10 o 
   5   5   1      255.86      247.49     18.09 o 
   6   5   1      842.85      796.53     30.55 o 
   7   5   1      400.26      436.43     29.75 o 
   8   5   1      527.23      473.54     30.61 o 
   9   5   1      219.55      205.30     27.05 o 
  10   5   1      262.26      237.35     29.53 o 
 -10   6   1      122.18       75.72     24.84 o 
  -9   6   1      632.14      598.05     46.52 o 
  -8   6   1      141.34      192.34     28.87 o 
  -7   6   1      556.09      591.82     45.33 o 
  -6   6   1      344.19      317.97     29.86 o 
  -5   6   1     2193.72     2067.17     54.90 o 
  -4   6   1     2289.89     2343.77     52.03 o 
  -3   6   1     6563.96     6496.34     74.77 o 
  -2   6   1     5020.27     5299.41     68.90 o 
  -1   6   1     3505.39     3110.37     58.22 o 
   0   6   1     2016.81     2265.80     39.49 o 
   1   6   1       54.90       83.31     11.90 o 
   2   6   1      125.95      129.99      7.84 o 
   3   6   1     3026.55     2961.14     38.23 o 
   4   6   1     2365.49     2317.14     38.50 o 
   5   6   1     3203.87     3080.68     50.88 o 
   6   6   1     3054.16     3100.09     60.94 o 
   7   6   1     1630.43     1665.58     54.85 o 
   8   6   1      222.63      160.08     28.34 o 
   9   6   1        0.20       -3.01     12.90 o 
  10   6   1       80.28       60.81     22.34 o 
 -10   7   1        6.12      -21.40     40.20 o 
  -9   7   1       56.38       57.28     21.24 o 
  -8   7   1       67.52       56.99     15.13 o 
  -7   7   1     3317.37     3151.92     81.26 o 
  -6   7   1      248.07      201.94     20.95 o 
  -5   7   1     4871.21     4946.43     78.64 o 
  -4   7   1       94.55       86.02     12.69 o 
  -3   7   1     1663.18     1515.85     33.61 o 
  -2   7   1       43.28       40.85      6.70 o 
  -1   7   1     4653.67     4776.30     50.20 o 
   0   7   1     1016.78     1076.63     33.84 o 
   1   7   1    25494.49    25399.54    250.58 o 
   2   7   1       32.20       31.14      5.26 o 
   3   7   1    12041.08    12590.57     96.92 o 
   4   7   1     1552.49     1519.64     30.20 o 
   5   7   1      278.32      266.32     15.46 o 
   6   7   1        0.04       -0.12      7.31 o 
   7   7   1     1592.42     1590.75     51.31 o 
   8   7   1       56.42       52.43     20.27 o 
   9   7   1      633.56      689.94     51.01 o 
  -9   8   1      585.13      719.26     66.55 o 
  -8   8   1       67.73       26.82     25.57 o 
  -7   8   1      674.79      610.86     43.62 o 
  -6   8   1      439.66      406.28     27.19 o 
  -5   8   1      366.83      358.64     22.59 o 
  -4   8   1     1332.54     1459.83     35.65 o 
  -3   8   1    17529.52    17780.08    123.07 o 
  -2   8   1     8533.89     8916.99     83.36 o 
  -1   8   1    18611.34    18978.87    211.77 o 
   0   8   1      874.36      906.91     28.40 o 
   1   8   1     1791.93     1645.09     29.79 o 
   2   8   1      172.27      174.45     10.82 o 
   3   8   1     2823.13     2870.08     43.23 o 
   4   8   1      651.24      639.87     20.93 o 
   5   8   1     7574.08     7689.68     76.97 o 
   6   8   1      225.26      160.85     13.93 o 
   7   8   1     1766.97     1767.65     84.62 o 
   8   8   1        2.58       -7.81     16.12 o 
   9   8   1        1.84      -14.50     17.00 o 
  -9   9   1       25.71       23.10     29.64 o 
  -8   9   1       73.46       80.47     19.22 o 
  -7   9   1      887.98      960.20     49.20 o 
  -6   9   1     2418.00     2384.65     62.70 o 
  -5   9   1     5443.67     5710.58     84.83 o 
  -4   9   1     2768.55     3011.26     49.12 o 
  -3   9   1     3338.41     3373.95     50.15 o 
  -2   9   1      667.85      624.26     22.18 o 
  -1   9   1     5435.81     5584.91     73.97 o 
   0   9   1     7009.82     6707.06     88.70 o 
   1   9   1     9486.81     9651.18    107.12 o 
   2   9   1     7294.02     7213.34     76.04 o 
   3   9   1     6110.68     6310.29     69.61 o 
   4   9   1     1360.61     1331.36     35.75 o 
   5   9   1      160.16      136.80     12.56 o 
   6   9   1       67.09       38.83      9.00 o 
   7   9   1      547.32      554.42     35.18 o 
   8   9   1      742.64      823.47     57.34 o 
   9   9   1      422.68      486.37     44.37 o 
  -9  10   1      250.05      212.75     38.17 o 
  -8  10   1      700.97      727.51     62.35 o 
  -7  10   1       11.53        0.61     13.27 o 
  -6  10   1      472.39      385.89     34.05 o 
  -5  10   1      927.22      890.14     34.51 o 
  -4  10   1     4372.12     4593.90     61.37 o 
  -3  10   1     1022.22     1001.63     25.99 o 
  -2  10   1     7452.57     7621.15     94.51 o 
  -1  10   1     1665.72     1614.39     41.68 o 
   0  10   1     1307.66     1406.08     43.24 o 
   1  10   1      384.59      432.40     16.63 o 
   2  10   1      455.10      455.33     19.36 o 
   3  10   1     3080.58     3212.83     49.20 o 
   4  10   1     6057.69     6180.11     72.98 o 
   5  10   1      786.02      729.94     26.87 o 
   6  10   1     2471.18     2492.74     46.36 o 
   7  10   1       86.49       82.60     15.83 o 
   8  10   1      180.45      138.69     27.36 o 
   9  10   1        0.26       -0.66     14.59 o 
  -9  11   1        7.89       67.98     30.38 o 
  -8  11   1      638.29      647.08     64.52 o 
  -7  11   1      149.88      138.82     22.04 o 
  -6  11   1     2719.34     2668.22     78.13 o 
  -5  11   1       83.50       58.03     12.03 o 
  -4  11   1     2712.01     2834.50     56.80 o 
  -3  11   1        5.67       -3.48      6.66 o 
  -2  11   1      123.53      158.47     14.17 o 
  -1  11   1      419.53      523.82     23.18 o 
   0  11   1     3554.82     3467.64     62.27 o 
   1  11   1      753.79      785.36     25.18 o 
   2  11   1    12165.15    11961.49    122.40 o 
   3  11   1       30.31       28.84      7.60 o 
   4  11   1     1350.61     1431.25     36.84 o 
   5  11   1      303.97      241.77     20.29 o 
   6  11   1        0.63        8.75      9.37 o 
   7  11   1        8.81      -15.95     15.95 o 
   8  11   1     1145.42     1241.40     70.30 o 
   9  11   1       14.15       -7.46     13.19 o 
  -9  12   1       71.56       93.73     31.36 o 
  -8  12   1      558.44      495.34     51.01 o 
  -7  12   1       32.00       39.25     15.55 o 
  -6  12   1      125.91      135.06     22.53 o 
  -5  12   1      599.63      635.72     24.98 o 
  -4  12   1     2078.51     2134.06     47.56 o 
  -3  12   1      942.63      966.54     33.46 o 
  -2  12   1     8468.45     8830.50     97.29 o 
  -1  12   1      627.89      598.50     27.62 o 
   0  12   1     3755.20     3804.60     81.51 o 
   1  12   1      278.86      288.97     17.84 o 
   2  12   1       42.77       43.42     10.64 o 
   3  12   1      809.28      795.29     29.23 o 
   4  12   1     5090.08     5396.44     73.05 o 
   5  12   1      447.46      502.33     30.33 o 
   6  12   1     2385.76     2509.02     68.46 o 
   7  12   1       22.26        6.11     20.70 o 
   8  12   1      157.74      156.00     28.56 o 
   9  12   1        1.41      -29.99     29.99 o 
  -9  13   1       57.16       22.98     36.07 o 
  -8  13   1      242.77      295.48     50.27 o 
  -7  13   1      697.92      805.73     50.34 o 
  -6  13   1     1525.75     1635.60     67.32 o 
  -5  13   1     1098.99     1135.11     48.12 o 
  -4  13   1     1643.43     1480.16     60.25 o 
  -3  13   1      812.02      779.62     35.80 o 
  -2  13   1       12.01        0.57     10.99 o 
  -1  13   1      792.26      805.59     35.95 o 
   0  13   1      687.64      640.69     26.08 o 
   1  13   1     3825.52     3966.32     95.40 o 
   2  13   1     6049.42     5916.02     89.51 o 
   3  13   1     1248.43     1192.08     40.94 o 
   4  13   1      209.99      191.73     17.26 o 
   5  13   1      257.74      198.28     18.74 o 
   6  13   1       85.26       84.35     15.47 o 
   7  13   1      130.03      131.80     22.70 o 
   8  13   1      568.17      570.78     49.50 o 
   9  13   1      264.93      265.46     56.81 o 
  -8  14   1       78.17       92.33     34.92 o 
  -7  14   1      188.13      137.90     31.40 o 
  -6  14   1        0.12        4.15     14.52 o 
  -5  14   1      567.37      630.13     44.25 o 
  -4  14   1       67.09       81.74     18.75 o 
  -3  14   1     2134.04     2243.91     75.41 o 
  -2  14   1     1348.84     1262.04     49.40 o 
  -1  14   1     5528.90     5726.08     83.76 o 
   0  14   1       26.83       24.19      8.36 o 
   1  14   1      185.07      210.25     16.03 o 
   2  14   1       13.99        9.71      6.47 o 
   3  14   1     1872.83     1868.40     46.10 o 
   4  14   1      279.52      324.63     21.71 o 
   5  14   1     2698.93     2715.34     63.23 o 
   6  14   1      244.62      218.13     31.43 o 
   7  14   1      675.22      718.28     44.39 o 
   8  14   1       41.69       71.13     23.93 o 
  -8  15   1       36.56       -6.05     23.23 o 
  -7  15   1     1035.71     1144.02     79.20 o 
  -6  15   1       14.83      -11.56     17.27 o 
  -5  15   1     1827.66     1955.74     65.67 o 
  -4  15   1       28.04       39.99     11.07 o 
  -3  15   1     1166.38     1203.09     58.00 o 
  -2  15   1        0.43       -9.87      9.87 o 
  -1  15   1     1390.08     1461.29     48.12 o 
   0  15   1      288.54      317.90     21.62 o 
   1  15   1     6742.00     6419.54    150.37 o 
   2  15   1       23.50       -4.06     10.17 o 
   3  15   1     2996.19     3032.53     53.00 o 
   4  15   1        4.19       16.48      9.10 o 
   5  15   1       66.96       59.27     12.45 o 
   6  15   1        4.19       -9.62     17.94 o 
   7  15   1      729.43      870.81     60.00 o 
   8  15   1        4.53       40.66     18.39 o 
  -8  16   1       86.61       62.51     40.40 o 
  -7  16   1      285.90      294.31     43.17 o 
  -6  16   1        0.74      -26.48     29.36 o 
  -5  16   1      266.14      237.38     25.34 o 
  -4  16   1      351.53      342.85     31.71 o 
  -3  16   1     1235.50     1145.02     51.66 o 
  -2  16   1      779.80      733.86     37.02 o 
  -1  16   1     3681.09     3619.21    111.08 o 
   0  16   1     2139.85     2057.40    137.14 o 
   1  16   1      341.09      280.66     19.94 o 
   2  16   1       13.19       22.82     11.57 o 
   3  16   1     1183.60     1027.79     34.68 o 
   4  16   1     1061.35      959.05     39.26 o 
   5  16   1     1477.67     1486.18     55.58 o 
   6  16   1      326.73      403.10     40.49 o 
   7  16   1      551.07      565.89     49.28 o 
   8  16   1      114.06      154.97     57.83 o 
  -8  17   1      398.71      353.82     54.70 o 
  -7  17   1      268.10      318.70     46.25 o 
  -6  17   1      800.63      979.77     71.21 o 
  -5  17   1      548.23      508.97     41.83 o 
  -4  17   1     1352.89     1227.82     62.99 o 
  -3  17   1      385.09      385.13     31.75 o 
  -2  17   1       18.54       -9.08     10.08 o 
  -1  17   1      288.19      294.11     34.14 o 
   0  17   1     1155.53     1099.17     42.76 o 
   1  17   1     1090.71      995.32     44.72 o 
   2  17   1     3162.72     3230.65    100.89 o 
   3  17   1     1277.50     1228.67     30.71 o 
   4  17   1      377.67      384.40     24.32 o 
   5  17   1       80.81       94.07     24.83 o 
   6  17   1      193.62      166.43     32.58 o 
   7  17   1      138.24      143.32     39.63 o 
  -7  18   1       12.75       61.00     25.15 o 
  -6  18   1       13.69       30.33     21.01 o 
  -5  18   1       27.71      -12.12     17.30 o 
  -4  18   1     1985.91     2120.74     95.72 o 
  -3  18   1      331.94      295.84     39.61 o 
  -2  18   1     2747.54     2857.90    110.00 o 
  -1  18   1       85.65       77.69     18.24 o 
   0  18   1      764.65      809.74     37.35 o 
   1  18   1        2.81       -4.62      8.60 o 
   2  18   1      196.58      224.51     28.63 o 
   3  18   1        0.94       -3.72     12.22 o 
   4  18   1     1581.20     1478.76     63.71 o 
   5  18   1       15.53        8.95     30.40 o 
   6  18   1      916.45     1012.63     89.14 o 
   7  18   1        2.14       26.67     21.59 o 
  -7  19   1       58.54      126.89     38.18 o 
  -6  19   1     1010.97     1036.95     94.22 o 
  -5  19   1        6.75       54.97     21.08 o 
  -4  19   1     1022.13     1017.95     86.26 o 
  -3  19   1        0.21       -4.91     14.62 o 
  -2  19   1      286.59      262.22     28.93 o 
  -1  19   1      122.50      112.57     15.63 o 
   0  19   1     2183.66     2007.94     69.41 o 
   1  19   1      345.40      321.06     27.83 o 
   2  19   1     1307.72     1257.97    118.15 o 
   3  19   1      239.29      239.95     23.60 o 
   4  19   1      338.14      362.03     45.44 o 
   5  19   1        3.35       32.07     26.51 o 
   6  19   1       69.89      130.66     36.91 o 
   7  19   1        1.01       27.91     36.16 o 
  -7  20   1       10.98       21.78     32.75 o 
  -6  20   1        4.18       28.45     22.38 o 
  -5  20   1       36.15        6.14     17.83 o 
  -4  20   1      771.99      862.58     56.73 o 
  -3  20   1      507.57      521.07     49.68 o 
  -2  20   1     1383.45     1480.91     81.11 o 
  -1  20   1      474.40      574.15     52.32 o 
   0  20   1     1170.14     1226.08     96.36 o 
   1  20   1        2.50       -3.13     25.68 o 
   2  20   1       13.83        5.68     17.81 o 
   3  20   1        8.66       24.14     20.04 o 
   4  20   1     1369.98     1549.81     93.85 o 
   5  20   1      604.14      650.76     74.13 o 
   6  20   1      504.19      526.12     68.98 o 
  -6  21   1      162.62      278.69     67.27 o 
  -5  21   1      679.42      692.79     76.21 o 
  -4  21   1      194.45      175.27     39.95 o 
  -3  21   1       19.01       23.70     16.82 o 
  -2  21   1        0.13      -12.20     15.94 o 
  -1  21   1      507.63      404.25     45.49 o 
   0  21   1      673.75      782.07    131.51 o 
   1  21   1      892.19      869.46     83.59 o 
   2  21   1      443.66      395.00     56.83 o 
   3  21   1      585.47      662.99     63.14 o 
   4  21   1      114.55      114.40     33.36 o 
   5  21   1      130.90      196.52     44.02 o 
   6  21   1       13.98        4.22     30.29 o 
  -6  22   1        1.16      -44.77     44.77 o 
  -5  22   1       70.84      100.45     34.01 o 
  -4  22   1       17.19       -3.84     20.19 o 
  -3  22   1      874.81      997.90     69.56 o 
  -2  22   1       14.77        1.58     26.74 o 
  -1  22   1     1341.46     1358.58    108.56 o 
   0  22   1       12.80       33.79     33.58 o 
   1  22   1       98.05      129.20     40.90 o 
   2  22   1       28.80       11.48     21.93 o 
   3  22   1      250.53      329.58     76.48 o 
   4  22   1       36.67       81.95     41.50 o 
   5  22   1      873.92      986.18     93.13 o 
  -5  23   1      554.59      578.88     73.48 o 
  -4  23   1       49.87       40.35     24.52 o 
  -3  23   1      102.70      124.82     41.06 o 
  -2  23   1        1.74       -0.08     22.61 o 
  -1  23   1      242.70      307.25     53.30 o 
   0  23   1       18.39        3.21     21.29 o 
   1  23   1     1308.93     1330.78    107.49 o 
   2  23   1      174.53      101.71     72.57 o 
   3  23   1      408.83      388.63     60.68 o 
   4  23   1       33.02       67.79     36.41 o 
   5  23   1       31.77       32.36     30.05 o 
  -4  24   1      206.31      204.51     47.56 o 
  -3  24   1      274.79      339.83     60.60 o 
  -2  24   1      465.09      568.68     75.83 o 
  -1  24   1      504.65      497.16     71.82 o 
   0  24   1      226.82      221.20     48.21 o 
   1  24   1       24.77      103.74     34.90 o 
   2  24   1        0.86       18.00     26.43 o 
   3  24   1      140.88       21.56     23.14 o 
   4  24   1      293.27      435.47     77.84 o 
  -3  25   1        9.63      -17.03     27.94 o 
  -2  25   1        0.25       66.64     34.46 o 
  -1  25   1        1.59       55.62     46.14 o 
   0  25   1      416.76      513.68     72.18 o 
   1  25   1      126.71      138.08     40.80 o 
   2  25   1      587.23      598.91     77.18 o 
   3  25   1       33.68       62.48     55.56 o 
  -2  26   1      607.08      577.91     80.87 o 
  -1  26   1        0.33       -7.15     19.83 o 
   0  26   1      159.93      194.61     42.82 o 
   1  26   1        0.18       -4.19     19.41 o 
   2  26   1       74.33       50.72     32.54 o 
 -10   0   2      465.85      385.68    106.88 o 
  -8   0   2       22.42       52.33     35.14 o 
  -6   0   2     3791.92     3984.69    129.81 o 
  -4   0   2     8995.32     8296.90    174.38 o 
  -2   0   2     5505.71     5585.11    133.61 o 
   0   0   2     3607.12     3441.55     71.60 o 
   2   0   2    11254.65    11283.76     93.45 o 
   4   0   2    16219.25    17087.27    238.66 o 
   6   0   2      451.61      530.78     39.04 o 
   8   0   2      329.00      347.08     37.74 o 
  10   0   2      509.69      564.09    102.12 o 
 -10   1   2      203.14      198.86     53.30 o 
  -9   1   2      364.87      332.71     54.26 o 
  -8   1   2     2799.30     2879.68    120.28 o 
  -7   1   2      274.88      232.80     21.77 o 
  -6   1   2     2015.04     1820.01     49.59 o 
  -5   1   2       14.70       24.42      8.45 o 
  -4   1   2     1232.16     1259.00     34.92 o 
  -3   1   2     1458.29     1669.43     39.73 o 
  -2   1   2    19618.75    20245.93    193.65 o 
  -1   1   2     3597.07     3549.64     63.83 o 
   0   1   2    49924.71    51917.96    275.24 o 
   1   1   2    24148.39    24492.17    157.20 o 
   2   1   2      124.60      129.08      6.34 o 
   3   1   2      226.10      231.05     11.17 o 
   4   1   2     2148.88     2116.06     38.47 o 
   5   1   2      592.58      659.63     23.42 o 
   6   1   2     2919.85     2812.36     60.59 o 
   7   1   2      305.21      320.41     20.78 o 
   8   1   2     1046.78     1066.02     44.73 o 
   9   1   2      223.04      198.54     25.10 o 
  10   1   2       49.25       45.55     21.17 o 
 -10   2   2      160.37      147.78     35.82 o 
  -9   2   2      118.02       95.95     33.48 o 
  -8   2   2      122.83      127.59     32.14 o 
  -7   2   2      445.58      311.52     29.56 o 
  -6   2   2      924.05      961.18     35.61 o 
  -5   2   2     5831.25     5801.95     90.44 o 
  -4   2   2    10641.02    11793.77    173.28 o 
  -3   2   2     2809.96     2559.30     50.30 o 
  -2   2   2     2236.18     2143.66     60.80 o 
  -1   2   2       36.42       65.90     11.34 o 
   0   2   2    21468.88    21300.55    246.38 o 
   1   2   2     2010.05     2136.95     31.94 o 
   2   2   2     4485.72     4435.79     40.95 o 
   3   2   2    10632.08    10635.01     96.90 o 
   4   2   2     4910.85     4820.11     61.63 o 
   5   2   2     2308.04     2431.19     43.35 o 
   6   2   2      138.92      136.99     13.85 o 
   7   2   2        0.21       -2.02     12.00 o 
   8   2   2      136.07      158.45     18.53 o 
   9   2   2      327.88      359.91     31.95 o 
  10   2   2      317.89      325.42     42.49 o 
 -10   3   2       36.38       90.33     29.25 o 
  -9   3   2     1168.16     1336.46    177.21 o 
  -8   3   2      173.01      104.06     28.22 o 
  -7   3   2     2084.01     2195.41     73.17 o 
  -6   3   2      398.24      426.85     29.43 o 
  -5   3   2      146.03      107.36     17.99 o 
  -4   3   2     1300.62     1366.53     35.91 o 
  -3   3   2     7870.37     7984.97     95.51 o 
  -2   3   2     2994.96     2892.16     50.48 o 
  -1   3   2    30710.25    32064.29    250.90 o 
   0   3   2      706.79      639.18     27.51 o 
   1   3   2    44901.95    46025.56    196.14 o 
   2   3   2     1020.57     1280.52     27.04 o 
   3   3   2       53.76       53.24      5.85 o 
   4   3   2        8.82        2.53      5.54 o 
   5   3   2     2303.45     2317.42     49.69 o 
   6   3   2      430.12      457.71     22.42 o 
   7   3   2     1964.78     2033.74     47.74 o 
   8   3   2       75.40       84.16     15.25 o 
   9   3   2      479.72      486.31     38.05 o 
  10   3   2        0.52      -20.43     20.43 o 
 -10   4   2       27.94       22.66     33.11 o 
  -9   4   2      153.83      140.60     49.57 o 
  -8   4   2       41.93       48.81     24.06 o 
  -7   4   2      588.18      646.29     41.01 o 
  -6   4   2      585.65      514.64     32.42 o 
  -5   4   2     7756.27     7606.22    108.45 o 
  -4   4   2      110.35       78.82     11.93 o 
  -3   4   2    12370.03    12090.31    119.08 o 
  -2   4   2      190.05      241.63     15.11 o 
  -1   4   2     2002.53     1987.79     35.33 o 
   0   4   2    13366.97    14079.91    152.88 o 
   1   4   2      426.43      379.20     16.15 o 
   2   4   2       70.71      117.00      9.38 o 
   3   4   2    11368.60    11018.41     99.11 o 
   4   4   2       65.10       60.04      6.47 o 
   5   4   2     4540.27     4471.42     53.82 o 
   6   4   2      127.92      129.45     12.09 o 
   7   4   2       69.62       57.17     10.15 o 
   8   4   2        0.98       11.09     11.46 o 
   9   4   2      783.27      852.20     50.09 o 
  10   4   2        4.19       17.24     19.00 o 
 -10   5   2      104.65      158.98     34.90 o 
  -9   5   2      813.52      815.27     74.17 o 
  -8   5   2      517.01      582.49     63.50 o 
  -7   5   2     2215.05     2295.70     84.33 o 
  -6   5   2      451.03      465.10     33.84 o 
  -5   5   2      704.69      653.11     32.67 o 
  -4   5   2      155.85      132.53     15.29 o 
  -3   5   2     6646.17     7076.54     83.76 o 
  -2   5   2     4441.51     4621.00     62.64 o 
  -1   5   2    19197.04    19886.80    138.86 o 
   0   5   2      628.77      622.09     30.81 o 
   1   5   2     3220.87     3236.25     49.84 o 
   2   5   2      250.96      261.47     13.46 o 
   3   5   2      343.17      427.99     19.50 o 
   4   5   2      149.08      121.31      7.03 o 
   5   5   2     1968.25     1871.03     34.68 o 
   6   5   2      294.57      314.37     17.43 o 
   7   5   2     2765.84     2801.21     52.38 o 
   8   5   2      375.67      372.14     31.85 o 
   9   5   2      300.42      309.39     31.63 o 
  10   5   2       53.82       59.60     23.22 o 
 -10   6   2      158.02      232.39     41.29 o 
  -9   6   2       17.92       14.94     19.07 o 
  -8   6   2        0.61      -26.63     26.63 o 
  -7   6   2        9.63       12.18     14.94 o 
  -6   6   2     2237.46     2212.40     91.75 o 
  -5   6   2     1643.29     1650.67     47.14 o 
  -4   6   2     7756.30     8071.25     92.33 o 
  -3   6   2     3165.56     3142.21     55.38 o 
  -2   6   2     4108.68     4289.05     47.81 o 
  -1   6   2     1135.08     1202.93     41.67 o 
   0   6   2     3314.26     3479.43     74.98 o 
   1   6   2      182.17      173.37     12.26 o 
   2   6   2    17939.94    18130.63    155.66 o 
   3   6   2     1837.75     1582.36     34.33 o 
   4   6   2     4965.42     5408.17     74.20 o 
   5   6   2     1385.19     1313.72     23.38 o 
   6   6   2       23.69       15.79      5.84 o 
   7   6   2        2.39        7.12      8.03 o 
   8   6   2      145.67      173.60     26.23 o 
   9   6   2      239.77      153.74     35.77 o 
 -10   7   2      287.13      241.56     43.29 o 
  -9   7   2       32.31       -8.54     19.89 o 
  -8   7   2     1552.80     1425.76     76.38 o 
  -7   7   2        0.18        1.85     15.63 o 
  -6   7   2     2902.46     2902.15     95.09 o 
  -5   7   2      397.89      408.82     28.25 o 
  -4   7   2       99.81       88.15     12.03 o 
  -3   7   2      396.25      321.90     18.49 o 
  -2   7   2    23110.21    23998.06    263.92 o 
  -1   7   2     2066.31     1971.83     56.27 o 
   0   7   2    14500.92    13400.78    103.79 o 
   1   7   2     2088.54     2310.11     55.43 o 
   2   7   2     6236.02     6120.96     83.35 o 
   3   7   2      142.26      129.19     11.88 o 
   4   7   2      488.95      463.73     23.12 o 
   5   7   2      471.16      442.89     17.88 o 
   6   7   2     6020.45     5905.34     71.64 o 
   7   7   2       10.10        6.19      5.90 o 
   8   7   2     1198.57     1302.27     73.42 o 
   9   7   2       45.12       27.75     16.08 o 
  -9   8   2        0.96       51.63     28.06 o 
  -8   8   2        0.21        0.69     18.41 o 
  -7   8   2      143.56      150.55     20.29 o 
  -6   8   2     1821.28     2023.42     89.98 o 
  -5   8   2       87.31      108.50     21.89 o 
  -4   8   2     8514.00     8308.52    105.26 o 
  -3   8   2      843.37      838.32     25.17 o 
  -2   8   2     7391.63     7443.68     78.40 o 
  -1   8   2        0.16       -1.79      7.88 o 
   0   8   2     1694.45     1873.64     38.50 o 
   1   8   2      406.68      390.46     21.26 o 
   2   8   2     5513.12     5203.94     57.71 o 
   3   8   2       69.88       73.74      8.24 o 
   4   8   2     5772.49     5857.29     80.61 o 
   5   8   2        0.57       -1.13     12.59 o 
   6   8   2     1060.44      964.19     39.58 o 
   7   8   2      102.46      123.20     12.86 o 
   8   8   2      573.49      546.50     43.02 o 
   9   8   2       32.91       19.42     17.22 o 
  -9   9   2      194.07      198.06     42.48 o 
  -8   9   2     1091.77     1010.15     64.94 o 
  -7   9   2      966.89      901.47     54.15 o 
  -6   9   2      202.80      207.34     33.82 o 
  -5   9   2      425.42      436.31     43.48 o 
  -4   9   2       20.01       29.29      9.69 o 
  -3   9   2     2212.10     2427.13     54.94 o 
  -2   9   2     2470.49     2389.36     46.69 o 
  -1   9   2     6301.62     6370.95     67.79 o 
   0   9   2    12830.72    12954.70    100.08 o 
   1   9   2      777.63      619.16     27.68 o 
   2   9   2     1361.96     1242.79     32.06 o 
   3   9   2      259.35      270.09     13.24 o 
   4   9   2      168.85      128.82     17.90 o 
   5   9   2      987.47      917.46     44.60 o 
   6   9   2      956.56      840.07     35.77 o 
   7   9   2     1663.64     1623.96     62.23 o 
   8   9   2      736.42      791.74     57.30 o 
   9   9   2       75.76       97.35     24.08 o 
  -9  10   2       85.27       21.44     21.88 o 
  -8  10   2        4.50       -5.54     19.79 o 
  -7  10   2      202.46      222.07     28.70 o 
  -6  10   2     1210.31     1185.16     58.67 o 
  -5  10   2     4934.87     5269.03    124.24 o 
  -4  10   2     1255.46     1270.20     44.80 o 
  -3  10   2     8065.62     7939.03     83.46 o 
  -2  10   2       91.85       42.57      8.28 o 
  -1  10   2      585.04      587.17     23.13 o 
   0  10   2     1642.61     1672.48     40.69 o 
   1  10   2     3644.08     3605.23     68.62 o 
   2  10   2     3467.15     3480.30     54.00 o 
   3  10   2    10145.60    10127.36     84.75 o 
   4  10   2     1457.43     1333.59     37.48 o 
   5  10   2      614.04      656.82     39.68 o 
   6  10   2       19.41       17.90     11.12 o 
   7  10   2      126.47      116.12     20.01 o 
   8  10   2      144.78      147.58     26.53 o 
   9  10   2      390.01      454.58     60.49 o 
  -9  11   2      538.85      582.47     70.41 o 
  -8  11   2       13.86        5.04     15.29 o 
  -7  11   2     1512.87     1586.26     76.89 o 
  -6  11   2       31.73       35.00     11.55 o 
  -5  11   2       69.06       86.25     16.95 o 
  -4  11   2      217.25      183.37     16.80 o 
  -3  11   2     2337.02     2462.30     47.69 o 
  -2  11   2        0.04       -2.48      7.27 o 
  -1  11   2    10174.61    10019.10    157.02 o 
   0  11   2      105.15      104.77     11.73 o 
   1  11   2    14262.84    13711.41    138.40 o 
   2  11   2      189.67      217.89     10.43 o 
   3  11   2       36.63       53.99      9.01 o 
   4  11   2      416.76      385.75     18.38 o 
   5  11   2     2013.09     2033.15     69.28 o 
   6  11   2        0.09       -7.38     10.88 o 
   7  11   2     1461.47     1524.25     56.53 o 
   8  11   2       12.63       40.52     26.82 o 
   9  11   2      209.93      228.59     34.76 o 
  -9  12   2      124.03      140.73     63.17 o 
  -8  12   2        1.01      -11.03     34.93 o 
  -7  12   2      400.86      446.68     42.74 o 
  -6  12   2      473.25      440.61     32.57 o 
  -5  12   2     2785.10     2795.39     67.95 o 
  -4  12   2      560.78      495.76     24.08 o 
  -3  12   2     4090.59     4105.48     80.62 o 
  -2  12   2       72.84       36.86     10.20 o 
  -1  12   2      349.31      352.27     27.15 o 
   0  12   2       71.53       62.39     13.85 o 
   1  12   2     2881.44     2735.89     69.90 o 
   2  12   2      545.10      518.16     19.71 o 
   3  12   2     7181.53     7181.04    115.71 o 
   4  12   2      487.29      432.27     26.11 o 
   5  12   2      438.22      445.88     37.96 o 
   6  12   2       74.91       54.56     14.76 o 
   7  12   2        0.92       16.89     18.15 o 
   8  12   2       48.35       68.88     20.53 o 
   9  12   2      241.97      240.19     33.58 o 
  -9  13   2      201.24      154.52     41.34 o 
  -8  13   2      491.60      506.25     63.15 o 
  -7  13   2      529.07      592.92     49.45 o 
  -6  13   2      321.37      306.26     27.16 o 
  -5  13   2        2.89        3.97     13.93 o 
  -4  13   2        6.51        8.06      8.35 o 
  -3  13   2      896.16      859.58     33.01 o 
  -2  13   2     1756.50     1681.71     47.78 o 
  -1  13   2     5645.86     5593.26    117.41 o 
   0  13   2     3724.81     3493.69     89.91 o 
   1  13   2     6419.59     6410.35    131.52 o 
   2  13   2     1520.25     1295.45     40.35 o 
   3  13   2       24.85       15.09      4.89 o 
   4  13   2       97.91       72.61     13.13 o 
   5  13   2      428.73      501.60     48.04 o 
   6  13   2     1081.94     1070.43     54.05 o 
   7  13   2      853.74      815.77     47.16 o 
   8  13   2      199.19      190.17     40.49 o 
  -8  14   2        0.36       -8.98     23.91 o 
  -7  14   2       16.87       21.47     14.89 o 
  -6  14   2     1136.07     1230.09     61.57 o 
  -5  14   2      124.13      122.53     16.86 o 
  -4  14   2     1341.06     1414.56     41.30 o 
  -3  14   2      818.90      786.53     32.84 o 
  -2  14   2     2387.07     2237.27     61.44 o 
  -1  14   2       22.04       29.54      9.98 o 
   0  14   2      559.91      596.31     39.69 o 
   1  14   2      134.14       92.14     18.37 o 
   2  14   2     4881.58     5099.01    112.40 o 
   3  14   2     1000.49      951.32     27.44 o 
   4  14   2     2739.17     2759.53     70.42 o 
   5  14   2      200.15      113.46     27.56 o 
   6  14   2      203.47      205.69     25.92 o 
   7  14   2        3.07       13.45     18.27 o 
   8  14   2      112.48      113.32     32.67 o 
  -8  15   2      762.87      942.58    107.15 o 
  -7  15   2        0.59      -25.57     25.57 o 
  -6  15   2      618.80      747.57     52.11 o 
  -5  15   2       83.05       81.55     15.48 o 
  -4  15   2       34.59       24.02      8.83 o 
  -3  15   2       21.63       12.09      8.90 o 
  -2  15   2     3851.98     3712.57     81.37 o 
  -1  15   2      245.83      227.50     20.70 o 
   0  15   2     6914.68     6850.47    145.71 o 
   1  15   2      104.96       88.45     17.95 o 
   2  15   2     2328.12     2275.70     63.79 o 
   3  15   2       55.66       57.58      9.97 o 
   4  15   2      459.96      390.00     27.30 o 
   5  15   2       62.18       55.63     35.88 o 
   6  15   2     1682.63     1762.41     68.45 o 
   7  15   2       25.55       24.22     13.59 o 
   8  15   2      507.39      453.31     76.67 o 
  -8  16   2        6.54       21.22     25.22 o 
  -7  16   2       33.55        4.12     22.19 o 
  -6  16   2      681.15      667.67     49.64 o 
  -5  16   2      322.02      298.83     33.18 o 
  -4  16   2     1505.83     1613.44     55.89 o 
  -3  16   2      277.23      255.63     35.44 o 
  -2  16   2     2518.86     2642.74     76.64 o 
  -1  16   2      661.43      594.24     35.30 o 
   0  16   2       45.63       44.19     12.08 o 
   1  16   2      638.03      581.42     39.37 o 
   2  16   2     3436.67     3224.13    132.85 o 
   3  16   2      997.69     1025.10     47.17 o 
   4  16   2     2442.71     2501.55     48.60 o 
   5  16   2      201.40      174.77     22.65 o 
   6  16   2       88.84       89.91     18.63 o 
   7  16   2        0.01      -24.14     24.14 o 
   8  16   2       45.89       58.19     32.11 o 
  -8  17   2       99.17      206.54     43.52 o 
  -7  17   2      504.00      601.14     60.38 o 
  -6  17   2      315.44      365.44     38.50 o 
  -5  17   2       70.97       41.76     18.09 o 
  -4  17   2       17.12        2.20     12.05 o 
  -3  17   2     1578.89     1501.94    104.47 o 
  -2  17   2     1310.82     1299.12     55.47 o 
  -1  17   2     2278.12     2171.52     78.51 o 
   0  17   2      509.02      497.99     31.80 o 
   1  17   2     2889.38     2784.55     66.30 o 
   2  17   2      443.40      453.70     53.84 o 
   3  17   2       30.43       21.94     12.21 o 
   4  17   2        2.49        7.85      5.34 o 
   5  17   2      562.68      517.60     33.98 o 
   6  17   2      425.87      468.30     53.80 o 
   7  17   2      439.72      401.67     51.28 o 
  -7  18   2      254.67      285.07     42.31 o 
  -6  18   2      148.58      236.79     33.99 o 
  -5  18   2     1408.14     1395.40     69.80 o 
  -4  18   2      448.55      467.25     53.69 o 
  -3  18   2     1781.19     1793.35    117.74 o 
  -2  18   2       77.94       85.15     16.61 o 
  -1  18   2      117.10       94.97     19.68 o 
   0  18   2      377.59      347.15     26.78 o 
   1  18   2     2303.26     2255.81     65.00 o 
   2  18   2      120.80      117.10     28.64 o 
   3  18   2     2355.81     2361.09    105.51 o 
   4  18   2        7.04       12.08     13.72 o 
   5  18   2      426.96      474.92     52.32 o 
   6  18   2       29.02       19.05     18.33 o 
   7  18   2        0.94       27.80     31.71 o 
  -7  19   2      286.21      292.92     43.26 o 
  -6  19   2       17.13       11.38     18.39 o 
  -5  19   2      157.64      189.92     33.05 o 
  -4  19   2       21.16      -18.29     18.87 o 
  -3  19   2     2156.58     2052.47    133.94 o 
  -2  19   2        1.54        8.82     15.71 o 
  -1  19   2     3641.25     3582.99    105.13 o 
   0  19   2      137.15      121.87     17.73 o 
   1  19   2      915.08      922.61     46.60 o 
   2  19   2       68.25       91.42     21.17 o 
   3  19   2        0.24       35.91     25.15 o 
   4  19   2        6.15      -11.55     29.11 o 
   5  19   2      638.10      674.08     72.88 o 
   6  19   2       54.12       33.46     24.63 o 
   7  19   2      520.22      641.19     76.89 o 
  -6  20   2      129.90      158.61     41.68 o 
  -5  20   2      765.93      812.84     66.91 o 
  -4  20   2      407.67      405.45     39.75 o 
  -3  20   2      486.89      535.78     51.45 o 
  -2  20   2      347.37      372.60     44.24 o 
  -1  20   2       21.90       30.31     21.70 o 
   0  20   2      131.92      137.73     29.40 o 
   1  20   2      275.25      296.59     49.26 o 
   2  20   2      487.51      467.66    109.23 o 
   3  20   2      751.33      730.19     63.77 o 
   4  20   2      641.83      629.94     92.98 o 
   5  20   2      279.36      233.70     47.46 o 
   6  20   2       23.66       17.56     26.31 o 
  -6  21   2      210.92      223.98     48.51 o 
  -5  21   2       15.96       61.73     24.01 o 
  -4  21   2        0.09      -15.67     15.67 o 
  -3  21   2       83.82       86.47     36.43 o 
  -2  21   2     1222.85     1327.39     81.25 o 
  -1  21   2      458.01      468.07     49.54 o 
   0  21   2     1868.36     1940.12    116.29 o 
   1  21   2      416.22      298.34     50.81 o 
   2  21   2       49.36      105.15     31.03 o 
   3  21   2        2.61       36.84     36.34 o 
   4  21   2       34.54       34.25     80.45 o 
   5  21   2      231.12      262.15     49.87 o 
   6  21   2      535.69      669.18    122.76 o 
  -5  22   2        1.04      -25.87     28.98 o 
  -4  22   2     1104.02     1201.00     87.99 o 
  -3  22   2        2.88       24.12     18.30 o 
  -2  22   2      263.18      266.46     39.76 o 
  -1  22   2       12.12       25.72     19.78 o 
   0  22   2      115.58      129.93     41.41 o 
   1  22   2       72.99       18.48     22.36 o 
   2  22   2      609.48      778.44     80.36 o 
   3  22   2       22.31        5.41     18.18 o 
   4  22   2      925.11      781.17     99.67 o 
   5  22   2        0.23       89.08     31.93 o 
  -5  23   2       14.01      -28.71     28.71 o 
  -4  23   2       17.39       -2.19     15.53 o 
  -3  23   2        9.17       -3.93     14.46 o 
  -2  23   2      640.98      673.78     62.38 o 
  -1  23   2      105.41      128.87     28.26 o 
   0  23   2     1293.49     1649.88    119.90 o 
   1  23   2      263.53      310.15     71.12 o 
   2  23   2      152.31      165.39     41.40 o 
   3  23   2        7.04       35.90     70.68 o 
   4  23   2       35.56      100.36     40.10 o 
   5  23   2       38.07       74.58     37.61 o 
  -4  24   2      241.06      205.69     37.64 o 
  -3  24   2      368.95      335.17     82.91 o 
  -2  24   2      179.28      235.02     37.66 o 
  -1  24   2       12.63       30.61     24.65 o 
   0  24   2        2.60       16.26     72.90 o 
   1  24   2       91.54      131.08     37.42 o 
   2  24   2      426.04      483.32     70.13 o 
   3  24   2      345.77      576.25     89.30 o 
   4  24   2      301.77      490.34     83.82 o 
  -3  25   2      135.42       96.96     38.29 o 
  -2  25   2       50.93       32.07     25.98 o 
  -1  25   2      672.13      880.14     96.23 o 
   0  25   2      102.55      114.32     36.86 o 
   1  25   2      391.49      332.59     59.45 o 
   2  25   2        9.68       -7.84     25.51 o 
   3  25   2        0.77       26.10     63.87 o 
  -2  26   2        0.06       15.92     25.45 o 
  -1  26   2        7.86       34.58     93.91 o 
   0  26   2        9.02       50.92     43.97 o 
   1  26   2      346.16      472.09    116.48 o 
   2  26   2        0.26      -17.51     44.62 o 
  -9   0   3      544.07      685.03    126.84 o 
  -7   0   3     3945.27     3640.11    373.32 o 
  -5   0   3     6511.26     6443.37    198.97 o 
  -3   0   3     4310.28     4586.84    101.41 o 
  -1   0   3      157.32      194.09     22.69 o 
   1   0   3     8464.36     9814.62    118.28 o 
   3   0   3     7991.34     7566.96    101.51 o 
   5   0   3      259.87      245.81     21.07 o 
   7   0   3     1208.97     1254.12     54.17 o 
   9   0   3      912.03     1028.34     85.69 o 
 -10   1   3      108.91       -1.53     79.75 o 
  -9   1   3     1039.01     1166.29    115.81 o 
  -8   1   3      370.77      321.69     76.48 o 
  -7   1   3        4.73       39.09     14.51 o 
  -6   1   3      180.97      177.96     16.76 o 
  -5   1   3     2921.00     3036.84     97.36 o 
  -4   1   3     1067.27     1020.42     36.80 o 
  -3   1   3     8849.86     8431.14     88.54 o 
  -2   1   3      888.01      831.66     29.18 o 
  -1   1   3    15583.58    15409.93    152.79 o 
   0   1   3    14914.00    15617.30     84.96 o 
   1   1   3       38.46       55.73      5.40 o 
   2   1   3     2734.64     2789.41     35.59 o 
   3   1   3     7644.44     7526.25     59.88 o 
   4   1   3     3452.76     3557.61     47.22 o 
   5   1   3     9777.08     9738.99     75.06 o 
   6   1   3      748.98      718.95     26.41 o 
   7   1   3      550.22      624.39     29.52 o 
   8   1   3        8.14        5.56     11.11 o 
   9   1   3       33.17       28.66     16.32 o 
  10   1   3       25.57       22.73     28.23 o 
 -10   2   3        0.29       19.85     44.63 o 
  -9   2   3      193.55      203.64    141.73 o 
  -8   2   3     1018.01      907.16    117.53 o 
  -7   2   3     1834.45     1491.90     63.60 o 
  -6   2   3     3753.05     3782.94     82.55 o 
  -5   2   3     3154.59     3118.65     81.91 o 
  -4   2   3     1612.36     1665.00     43.52 o 
  -3   2   3        0.07        5.78      8.74 o 
  -2   2   3     1783.61     1708.29     42.08 o 
  -1   2   3     1258.87     1176.79     37.64 o 
   0   2   3    25678.24    25184.68    158.34 o 
   1   2   3    25835.71    25659.15     96.79 o 
   2   2   3     6312.87     5901.38     62.25 o 
   3   2   3     2156.81     2168.52     28.14 o 
   4   2   3      262.61      220.86     13.00 o 
   5   2   3      433.74      523.66     18.92 o 
   6   2   3      405.91      410.04     26.35 o 
   7   2   3      546.20      525.08     25.30 o 
   8   2   3      783.84      780.65     37.12 o 
   9   2   3      330.53      331.52     37.36 o 
  10   2   3      191.82      279.50     45.26 o 
 -10   3   3      690.93      734.83     98.74 o 
  -9   3   3       84.32       28.52     34.56 o 
  -8   3   3      635.64      532.90     80.80 o 
  -7   3   3        8.31      -16.18     16.18 o 
  -6   3   3      325.63      317.49     29.82 o 
  -5   3   3        0.53        5.07      9.09 o 
  -4   3   3    13737.78    14235.57    137.50 o 
  -3   3   3     6500.94     6720.52    100.55 o 
  -2   3   3     8937.94     9667.18    140.43 o 
  -1   3   3     5269.96     5703.53     73.08 o 
   0   3   3     1241.63     1215.60     31.89 o 
   1   3   3    39114.65    41164.71    202.77 o 
   2   3   3     5641.18     5720.01     55.06 o 
   3   3   3      433.80      435.87     13.81 o 
   4   3   3     6435.72     6264.29     80.29 o 
   5   3   3      307.85      322.27     15.91 o 
   6   3   3     3484.88     3594.89     61.22 o 
   7   3   3       49.22       19.51      8.14 o 
   8   3   3       77.27       78.20     17.27 o 
   9   3   3       33.61       41.30     24.69 o 
 -10   4   3       12.02       25.70     38.51 o 
  -9   4   3        4.70      -17.38     32.31 o 
  -8   4   3     1615.18     1689.55    130.12 o 
  -7   4   3      176.35      134.13     30.88 o 
  -6   4   3     5682.85     5417.16    118.13 o 
  -5   4   3        3.18      -13.50     13.50 o 
  -4   4   3     2258.33     2200.49     65.15 o 
  -3   4   3     3845.50     4166.16     73.01 o 
  -2   4   3     2126.23     2352.75     46.67 o 
  -1   4   3      217.52      223.45     15.51 o 
   0   4   3     6349.89     5832.48     67.30 o 
   1   4   3      326.98      320.25     14.15 o 
   2   4   3    21619.55    22142.63    158.02 o 
   3   4   3       92.44       98.56      8.91 o 
   4   4   3     2338.84     2280.70     62.31 o 
   5   4   3      271.26      242.86     14.42 o 
   6   4   3      972.36     1013.27     27.63 o 
   7   4   3       27.82       29.08      7.36 o 
   8   4   3     1160.64     1428.97     58.89 o 
   9   4   3       29.69        0.72     17.00 o 
 -10   5   3      358.43      486.48     62.45 o 
  -9   5   3      193.78      191.00     55.30 o 
  -8   5   3      227.15      173.08     52.70 o 
  -7   5   3        1.52      -24.19     37.14 o 
  -6   5   3       41.41       42.05     27.17 o 
  -5   5   3     1676.51     1734.27     71.82 o 
  -4   5   3     7251.22     7124.36    104.71 o 
  -3   5   3     3351.74     3072.24     54.88 o 
  -2   5   3    13771.17    15398.39    141.02 o 
  -1   5   3      343.46      323.46     26.21 o 
   0   5   3     3875.59     3929.63     82.03 o 
   1   5   3      142.24      257.02     24.89 o 
   2   5   3     2238.62     2178.72     36.47 o 
   3   5   3     2834.99     2629.82     38.50 o 
   4   5   3     6415.29     6395.79     89.51 o 
   5   5   3     1118.88     1024.09     28.17 o 
   6   5   3     2244.56     2119.68     69.64 o 
   7   5   3      162.58      113.36      9.51 o 
   8   5   3      129.85      120.93     23.91 o 
   9   5   3       32.61       27.65     14.84 o 
 -10   6   3       14.76        3.85     23.42 o 
  -9   6   3      216.53      246.82     43.63 o 
  -8   6   3      367.69      519.54     74.81 o 
  -7   6   3     3015.56     3030.72    302.53 o 
  -6   6   3      720.16      705.62     45.09 o 
  -5   6   3     2926.93     2855.38     88.22 o 
  -4   6   3     1865.86     1562.66     55.48 o 
  -3   6   3     1120.13      997.29     32.20 o 
  -2   6   3       86.68       60.31     16.84 o 
  -1   6   3    11026.20    11332.77    134.81 o 
   0   6   3     8482.75     9031.24    131.52 o 
   1   6   3     8862.11     8749.92     99.25 o 
   2   6   3     7384.32     7688.54     84.89 o 
   3   6   3     5459.90     5376.66     58.48 o 
   4   6   3      901.69      913.90     31.93 o 
   5   6   3        0.13       19.85     12.35 o 
   6   6   3      474.96      485.76     34.41 o 
   7   6   3     1942.11     1814.71     44.79 o 
   8   6   3      310.41      299.22     28.12 o 
   9   6   3      347.95      273.50     34.28 o 
 -10   7   3       15.38       -1.42     11.19 o 
  -9   7   3      510.59      549.20     52.94 o 
  -8   7   3        3.19      -22.53     24.26 o 
  -7   7   3       73.18      151.57     34.10 o 
  -6   7   3       14.63        5.18     14.14 o 
  -5   7   3     1969.26     2104.76     75.96 o 
  -4   7   3       32.63       29.51     10.47 o 
  -3   7   3    14919.18    15314.91    130.38 o 
  -2   7   3     1106.33     1206.64     30.85 o 
  -1   7   3     7014.12     7357.26    102.93 o 
   0   7   3     2409.07     2592.16     73.94 o 
   1   7   3     2010.69     2208.92     50.90 o 
   2   7   3      387.62      389.72     20.88 o 
   3   7   3     4079.51     3770.14     49.20 o 
   4   7   3      315.57      275.38     19.95 o 
   5   7   3     5428.30     5590.33     94.20 o 
   6   7   3      364.13      374.67     30.84 o 
   7   7   3     1855.52     1825.57     68.07 o 
   8   7   3        4.25        1.61     12.50 o 
   9   7   3       17.32       -6.47     21.21 o 
  -9   8   3      250.66      216.84     34.96 o 
  -8   8   3        6.72       -8.52     22.95 o 
  -7   8   3     2034.78     2067.23     91.25 o 
  -6   8   3      218.44      203.81     28.46 o 
  -5   8   3     3248.48     3093.60     87.90 o 
  -4   8   3      174.45      199.28     19.47 o 
  -3   8   3      489.11      642.11     29.45 o 
  -2   8   3      911.59     1009.71     28.55 o 
  -1   8   3     9498.65     9005.51    136.65 o 
   0   8   3      109.36      114.86     24.15 o 
   1   8   3    11940.43    12401.54    136.12 o 
   2   8   3     1831.33     1841.27     35.63 o 
   3   8   3     2694.77     2576.61     41.28 o 
   4   8   3        2.10       12.61     10.21 o 
   5   8   3       37.94       26.84     11.84 o 
   6   8   3       43.07       28.98     11.63 o 
   7   8   3      738.94      732.96     45.28 o 
   8   8   3       66.19       63.93     17.47 o 
   9   8   3      438.29      406.92     39.59 o 
  -9   9   3      307.83      280.04     66.48 o 
  -8   9   3      112.14      102.35     27.17 o 
  -7   9   3        7.70       60.99     29.13 o 
  -6   9   3       62.87       53.61     21.94 o 
  -5   9   3     1225.60     1155.77     58.42 o 
  -4   9   3     1600.44     1657.88     52.17 o 
  -3   9   3     6356.27     6644.78    104.10 o 
  -2   9   3     6447.36     6142.06     69.26 o 
  -1   9   3     3397.13     3497.41    119.36 o 
   0   9   3       11.51       29.07      8.33 o 
   1   9   3      250.22      235.58     18.98 o 
   2   9   3       87.82       72.30      8.65 o 
   3   9   3     6066.23     5888.90    103.65 o 
   4   9   3     1212.88     1227.68     46.10 o 
   5   9   3     3138.10     3380.12     92.70 o 
   6   9   3     1485.98     1514.63     50.26 o 
   7   9   3      114.63      127.72     23.52 o 
   8   9   3       52.73       52.84     17.40 o 
   9   9   3        6.31        4.70     23.78 o 
  -9  10   3        5.92       -1.38     36.98 o 
  -8  10   3      532.57      543.89     56.58 o 
  -7  10   3      784.55      727.20     62.84 o 
  -6  10   3     3081.79     3158.76    125.24 o 
  -5  10   3     1962.63     1928.16     67.48 o 
  -4  10   3     1468.58     1530.92     57.38 o 
  -3  10   3       49.45       51.55     10.04 o 
  -2  10   3     1723.90     1607.64     50.14 o 
  -1  10   3     2446.59     2366.53     58.50 o 
   0  10   3    11386.66    11452.65    107.53 o 
   1  10   3     1618.34     1613.99     52.85 o 
   2  10   3     8247.47     8267.71     85.77 o 
   3  10   3     1134.97     1168.05     31.26 o 
   4  10   3       82.06       94.56     18.47 o 
   5  10   3      347.93      331.08     31.59 o 
   6  10   3       42.53       37.62     12.35 o 
   7  10   3      216.82      189.35     24.72 o 
   8  10   3     1162.09     1041.06     65.64 o 
   9  10   3       83.14       81.00     41.42 o 
  -9  11   3       25.22       64.18     27.69 o 
  -8  11   3      342.17      335.12     40.66 o 
  -7  11   3        2.78      -25.15     25.15 o 
  -6  11   3     1202.74     1289.52     83.79 o 
  -5  11   3      205.99      264.62     25.82 o 
  -4  11   3     3754.67     3893.41     92.22 o 
  -3  11   3        0.08       10.65      7.44 o 
  -2  11   3     7390.97     7496.19    102.84 o 
  -1  11   3       21.07       12.19      6.58 o 
   0  11   3     1798.84     1915.48     45.82 o 
   1  11   3       97.84       69.91     12.90 o 
   2  11   3     1900.46     2023.85     45.41 o 
   3  11   3       94.72       64.67     10.41 o 
   4  11   3     6134.88     6146.78    113.47 o 
   5  11   3       49.92       22.40     14.57 o 
   6  11   3     1650.05     1705.16     61.00 o 
   7  11   3        7.82       12.67     14.67 o 
   8  11   3        2.00       27.60     21.12 o 
   9  11   3        0.43       50.05     21.67 o 
  -9  12   3       11.31        6.18     28.79 o 
  -8  12   3      506.70      490.88     49.59 o 
  -7  12   3      124.00      159.99     29.42 o 
  -6  12   3     2192.25     2372.75    101.97 o 
  -5  12   3     1118.07     1166.81     50.56 o 
  -4  12   3     1323.08     1408.46     52.96 o 
  -3  12   3       85.42      116.97     13.13 o 
  -2  12   3      515.85      463.02     22.55 o 
  -1  12   3     1473.97     1448.20     34.86 o 
   0  12   3     7478.15     7251.35     87.11 o 
   1  12   3     1324.00     1311.35     43.13 o 
   2  12   3     7718.44     7866.49    113.84 o 
   3  12   3      521.42      520.67     23.90 o 
   4  12   3       21.00       24.90     13.49 o 
   5  12   3       26.93       27.03     14.59 o 
   6  12   3      561.57      684.41     43.64 o 
   7  12   3      117.13       78.96     18.18 o 
   8  12   3      649.19      674.08     60.28 o 
  -9  13   3      271.28      274.99     49.76 o 
  -8  13   3      207.86      250.16     47.81 o 
  -7  13   3       72.50       48.85     22.54 o 
  -6  13   3       46.38       86.26     21.49 o 
  -5  13   3     1804.73     1756.48     57.69 o 
  -4  13   3     1095.75     1043.88     37.44 o 
  -3  13   3     2793.57     2760.79     54.10 o 
  -2  13   3     2582.73     2635.22     52.70 o 
  -1  13   3     1073.65     1032.45     39.40 o 
   0  13   3     1013.95     1041.10     35.50 o 
   1  13   3      273.42      311.86     22.77 o 
   2  13   3      652.46      637.94     28.77 o 
   3  13   3     2638.66     2591.51     56.08 o 
   4  13   3     2110.81     1946.50     48.33 o 
   5  13   3     2288.17     2167.01     89.07 o 
   6  13   3      674.56      562.91     39.92 o 
   7  13   3       68.30       36.48     20.19 o 
   8  13   3       17.24       26.11     22.28 o 
  -8  14   3       52.04       81.38     29.49 o 
  -7  14   3     1506.56     1646.28     83.18 o 
  -6  14   3      456.89      440.15     40.03 o 
  -5  14   3     1185.88     1255.95     55.42 o 
  -4  14   3       87.05       89.56     13.58 o 
  -3  14   3      873.20      811.41     29.30 o 
  -2  14   3       60.17       54.41      9.95 o 
  -1  14   3     3056.73     2978.80     63.90 o 
   0  14   3      243.06      208.93     19.35 o 
   1  14   3     5678.58     5943.94    107.82 o 
   2  14   3     2076.38     1946.46     52.21 o 
   3  14   3     1108.60     1146.71     43.83 o 
   4  14   3       12.71        3.84      7.78 o 
   5  14   3       71.47       84.32     21.47 o 
   6  14   3      188.57      110.32     20.40 o 
   7  14   3      527.50      495.71     41.28 o 
   8  14   3       67.75       71.36     25.38 o 
  -8  15   3        1.21      -24.16     24.16 o 
  -7  15   3       93.87      112.48     27.13 o 
  -6  15   3        0.12      -16.01     16.01 o 
  -5  15   3      813.32      996.61     50.50 o 
  -4  15   3      182.32      220.58     19.15 o 
  -3  15   3     4004.95     4084.56    127.98 o 
  -2  15   3       70.56       91.33     16.06 o 
  -1  15   3     4694.25     4861.83    117.16 o 
   0  15   3      792.41      800.63     47.93 o 
   1  15   3       32.64       33.50     11.45 o 
   2  15   3      137.70      109.02     14.64 o 
   3  15   3     2943.24     2849.10     82.42 o 
   4  15   3      141.74      123.28     19.39 o 
   5  15   3     2235.63     2286.77     86.82 o 
   6  15   3        0.11       -9.21      9.21 o 
   7  15   3      419.54      404.53     36.55 o 
   8  15   3        2.36      -14.68     28.28 o 
  -8  16   3      213.34      194.91     48.01 o 
  -7  16   3      921.14     1074.24     93.50 o 
  -6  16   3      249.39      203.56     26.48 o 
  -5  16   3     1078.82     1214.72     57.22 o 
  -4  16   3       22.39       44.95     11.99 o 
  -3  16   3      594.86      529.10     34.59 o 
  -2  16   3       29.62       29.87     12.96 o 
  -1  16   3     1508.85     1439.93     50.81 o 
   0  16   3      442.98      480.24     67.79 o 
   1  16   3     2542.79     2487.11     70.65 o 
   2  16   3      674.31      727.07     35.81 o 
   3  16   3     1376.44     1336.56     51.34 o 
   4  16   3       79.34       46.33     14.86 o 
   5  16   3        7.44        7.74     18.26 o 
   6  16   3      113.38       92.28     17.31 o 
   7  16   3      494.92      599.20     61.33 o 
  -8  17   3       64.61      -16.16     37.51 o 
  -7  17   3       15.30        4.32     16.44 o 
  -6  17   3        5.65      -20.78     20.78 o 
  -5  17   3      316.17      308.61     34.73 o 
  -4  17   3     2121.67     2142.12     81.10 o 
  -3  17   3     1487.65     1431.78     94.50 o 
  -2  17   3      827.56      756.01     39.89 o 
  -1  17   3      161.41      137.92     18.19 o 
   0  17   3      471.20      422.58     36.11 o 
   1  17   3       78.23       51.53     16.58 o 
   2  17   3      499.15      532.87     36.76 o 
   3  17   3      465.15      527.79     35.58 o 
   4  17   3     1349.64     1063.80     93.88 o 
   5  17   3      473.44      545.92     54.75 o 
   6  17   3      388.94      381.47     52.03 o 
   7  17   3       58.26       32.74     25.72 o 
  -7  18   3       10.88       13.55     20.00 o 
  -6  18   3     1027.01     1087.02     70.00 o 
  -5  18   3       96.28       68.98     19.30 o 
  -4  18   3      370.83      367.37     35.10 o 
  -3  18   3        2.81       30.80     15.11 o 
  -2  18   3      330.33      293.94     25.59 o 
  -1  18   3      800.15      805.10     51.56 o 
   0  18   3     3218.39     3344.26    101.95 o 
   1  18   3      110.84       99.58     18.33 o 
   2  18   3     2435.66     2480.84     87.39 o 
   3  18   3        1.66        2.24     14.98 o 
   4  18   3      149.96      133.14     36.14 o 
   5  18   3       17.03        7.31     18.00 o 
   6  18   3      223.40      223.86     38.57 o 
   7  18   3       31.27        0.57     33.16 o 
  -7  19   3        0.01       -0.08     29.52 o 
  -6  19   3       23.26       21.74     18.97 o 
  -5  19   3        1.37       30.10     25.62 o 
  -4  19   3     1433.62     1515.89     87.32 o 
  -3  19   3      173.19      194.47     30.79 o 
  -2  19   3     2174.09     2192.82    102.96 o 
  -1  19   3      111.11      112.60     21.64 o 
   0  19   3      384.50      385.29     31.52 o 
   1  19   3      100.39       82.58     14.16 o 
   2  19   3     1249.46     1256.36     63.21 o 
   3  19   3        4.84      -18.47     18.47 o 
   4  19   3     1282.44     1539.46    100.95 o 
   5  19   3       30.18       54.58     32.09 o 
   6  19   3      369.93      397.89     51.45 o 
  -6  20   3      335.66      326.12     62.36 o 
  -5  20   3      424.96      378.45     53.40 o 
  -4  20   3      196.81      166.79     33.09 o 
  -3  20   3       55.34       37.11     19.42 o 
  -2  20   3      390.33      380.77     45.86 o 
  -1  20   3      390.99      375.51     45.07 o 
   0  20   3     1641.35     1571.23     87.84 o 
   1  20   3      539.37      499.13     50.15 o 
   2  20   3      262.30      182.75     34.69 o 
   3  20   3      185.42      182.14     32.75 o 
   4  20   3       29.39       -2.10     52.17 o 
   5  20   3        7.13       23.17     14.94 o 
   6  20   3       28.14       65.98     24.49 o 
  -6  21   3        2.30      -24.10     30.03 o 
  -5  21   3      150.74      141.20     34.11 o 
  -4  21   3      240.68      240.00     32.59 o 
  -3  21   3     1292.55     1389.35     82.71 o 
  -2  21   3      138.62      173.49     42.36 o 
  -1  21   3      871.56      987.71     72.30 o 
   0  21   3       26.01        7.78     15.32 o 
   1  21   3       41.70        5.44     46.47 o 
   2  21   3        2.08      -14.79     19.54 o 
   3  21   3      472.36      580.34     57.91 o 
   4  21   3      252.60      296.25     63.50 o 
   5  21   3      803.56      796.81     92.37 o 
   6  21   3      125.34       65.29     33.23 o 
  -5  22   3      489.78      455.20     54.00 o 
  -4  22   3        0.20        6.73     12.48 o 
  -3  22   3        2.11        6.21     15.38 o 
  -2  22   3        0.02      -23.56     23.56 o 
  -1  22   3      623.83      576.22     58.17 o 
   0  22   3        9.03        8.22     13.00 o 
   1  22   3     1247.49     1450.94    110.34 o 
   2  22   3        9.60      -27.19     42.31 o 
   3  22   3      380.48      309.68    101.30 o 
   4  22   3        0.61      -30.15     30.15 o 
   5  22   3        1.59       -0.97     47.20 o 
  -5  23   3      181.12      276.11     54.87 o 
  -4  23   3       60.72       48.29     34.73 o 
  -3  23   3      819.73      840.49     64.20 o 
  -2  23   3      161.73      118.61     29.12 o 
  -1  23   3      645.14      628.08     61.34 o 
   0  23   3       30.90       47.19     19.97 o 
   1  23   3        1.90       31.68     44.25 o 
   2  23   3        0.58      -24.96     24.96 o 
   3  23   3      381.84      324.69     69.62 o 
   4  23   3       25.50       78.88     41.20 o 
  -4  24   3      111.00      135.29     38.27 o 
  -3  24   3        4.53        7.95     16.07 o 
  -2  24   3       42.15       39.22     35.48 o 
  -1  24   3       86.38       78.91     28.07 o 
   0  24   3      370.20      343.27     96.89 o 
   1  24   3      527.91      650.75    112.48 o 
   2  24   3      309.11      367.18     51.51 o 
   3  24   3      173.21      177.30     50.79 o 
   4  24   3       27.47       -1.93     29.92 o 
  -3  25   3       84.17       42.03     22.01 o 
  -2  25   3      452.96      453.99    112.65 o 
  -1  25   3       55.35       33.35     20.11 o 
   0  25   3       94.62       68.98     72.65 o 
   1  25   3        7.49       -1.90     50.19 o 
   2  25   3      173.97      218.16     54.00 o 
   3  25   3       67.42       92.88     41.65 o 
  -2  26   3       77.27      126.77     83.37 o 
  -1  26   3        3.28      -11.69     29.18 o 
   0  26   3      487.70      407.66    102.64 o 
   1  26   3        1.30       10.07     20.70 o 
 -10   0   4      417.92      395.15    105.82 o 
  -8   0   4     2698.61     2933.08    243.00 o 
  -6   0   4       62.03      139.01     45.05 o 
  -4   0   4     5328.80     5107.66    134.23 o 
  -2   0   4    15046.78    14882.09    163.06 o 
   0   0   4    20697.24    20634.39    181.17 o 
   2   0   4      181.62      161.14     14.12 o 
   4   0   4     2920.28     2977.76     54.81 o 
   6   0   4     2363.90     2595.71     72.23 o 
   8   0   4      575.38      607.28     45.63 o 
 -10   1   4      183.05      140.22     95.68 o 
  -9   1   4        1.54      -36.60     36.60 o 
  -8   1   4      162.56      190.91     54.27 o 
  -7   1   4      121.36      137.14     20.81 o 
  -6   1   4     3031.56     2580.59     71.49 o 
  -5   1   4     1726.87     1671.55     58.45 o 
  -4   1   4     9475.97     9607.52    137.02 o 
  -3   1   4        2.53       13.65      9.08 o 
  -2   1   4       52.09       18.00      9.98 o 
  -1   1   4      332.97      300.97     19.84 o 
   0   1   4      415.66      356.35     13.63 o 
   1   1   4      105.65       98.98      7.79 o 
   2   1   4     6082.10     6116.95     43.59 o 
   3   1   4     3040.24     3000.55     31.79 o 
   4   1   4     7953.22     7824.29     64.77 o 
   5   1   4     1546.03     1587.93     34.31 o 
   6   1   4        2.37        2.72      6.53 o 
   7   1   4       40.00       28.36      9.15 o 
   8   1   4      665.00      646.20     38.49 o 
   9   1   4       91.89       79.67     27.66 o 
 -10   2   4      211.28      221.20     59.01 o 
  -9   2   4      750.55      935.98    105.56 o 
  -8   2   4     1097.02     1058.93    107.78 o 
  -7   2   4      826.46      991.14     54.63 o 
  -6   2   4      109.92       84.23     15.07 o 
  -5   2   4      109.65      132.64     18.53 o 
  -4   2   4     1650.74     1592.75     49.90 o 
  -3   2   4     3573.05     3583.54     93.70 o 
  -2   2   4     5899.32     5513.95     98.50 o 
  -1   2   4     4382.72     4394.18     62.55 o 
   0   2   4     9900.39    10048.12     72.08 o 
   1   2   4    15126.67    15917.67     90.71 o 
   2   2   4       12.81       16.17      3.92 o 
   3   2   4       27.33       23.68      3.80 o 
   4   2   4      481.87      495.32     15.80 o 
   5   2   4     3930.12     3925.49     64.19 o 
   6   2   4     1269.86     1326.49     30.35 o 
   7   2   4      740.85      767.02     31.08 o 
   8   2   4      341.53      357.78     29.73 o 
   9   2   4      149.09       89.83     30.80 o 
 -10   3   4        3.65      -89.59    102.27 o 
  -9   3   4       10.13       11.06     39.30 o 
  -8   3   4      136.81      139.75     49.83 o 
  -7   3   4     1264.23     1480.03    140.19 o 
  -6   3   4        7.74       31.96     16.76 o 
  -5   3   4     6707.75     6757.61    111.78 o 
  -4   3   4     2923.34     2870.68     66.85 o 
  -3   3   4     3999.84     4009.51     79.10 o 
  -2   3   4        4.31       10.55      5.92 o 
  -1   3   4      856.69     1015.45     35.00 o 
   0   3   4     1291.66     1444.51     35.59 o 
   1   3   4    29754.81    29888.51    208.93 o 
   2   3   4      397.68      342.24     12.58 o 
   3   3   4    15934.57    15698.00    141.20 o 
   4   3   4      361.66      375.30     13.35 o 
   5   3   4     1640.19     1725.02     31.17 o 
   6   3   4      184.30      207.59     12.70 o 
   7   3   4      548.62      570.73     26.69 o 
   8   3   4       30.20       24.56     11.34 o 
   9   3   4      736.67      681.96     67.01 o 
 -10   4   4        9.80        3.37     80.95 o 
  -9   4   4     1172.80     1205.39    304.55 o 
  -8   4   4       75.95       76.77     42.88 o 
  -7   4   4     1820.43     1743.81    128.58 o 
  -6   4   4        3.15       -0.89     22.40 o 
  -5   4   4        9.29       10.84     11.42 o 
  -4   4   4       25.91       22.95     12.80 o 
  -3   4   4     9305.07    10023.31    141.64 o 
  -2   4   4      127.64      118.36     18.54 o 
  -1   4   4    22009.39    21729.95    131.62 o 
   0   4   4      357.98      331.33     19.54 o 
   1   4   4    10538.09    11021.67     77.96 o 
   2   4   4     4792.33     5232.93     60.77 o 
   3   4   4      654.99      691.73     21.53 o 
   4   4   4      192.88      195.83     10.91 o 
   5   4   4     3543.78     3446.01     51.21 o 
   6   4   4       39.22       35.27     10.97 o 
   7   4   4     2339.89     2225.25    108.22 o 
   8   4   4        8.75      -12.84     12.84 o 
   9   4   4       85.58       89.49     33.74 o 
 -10   5   4       64.82       74.12     45.97 o 
  -9   5   4        0.81      -44.20     44.20 o 
  -8   5   4       60.05       72.35     64.24 o 
  -7   5   4      967.92     1084.66    155.89 o 
  -6   5   4     2733.72     2580.84     84.01 o 
  -5   5   4     3744.00     3814.62     95.53 o 
  -4   5   4     1664.13     1720.18     60.31 o 
  -3   5   4     7569.19     7694.25     86.20 o 
  -2   5   4       92.45      139.03     14.65 o 
  -1   5   4       29.28       34.58     10.85 o 
   0   5   4     2607.28     2454.22     54.99 o 
   1   5   4    12079.52    12206.58     99.88 o 
   2   5   4     5593.39     5664.02     48.67 o 
   3   5   4     3774.32     3563.01     60.10 o 
   4   5   4      966.69      953.80     26.37 o 
   5   5   4     1289.29     1349.63     53.13 o 
   6   5   4        9.52       10.24     10.61 o 
   7   5   4      195.37      220.85     24.24 o 
   8   5   4      148.83      112.13     17.77 o 
   9   5   4      598.30      613.42     63.79 o 
 -10   6   4      329.21      351.88     70.38 o 
  -9   6   4      439.94      431.03     58.02 o 
  -8   6   4      754.60      868.67     76.13 o 
  -7   6   4      506.55      470.78     56.49 o 
  -6   6   4     1013.03      925.99     46.70 o 
  -5   6   4       24.51       39.01     12.78 o 
  -4   6   4      911.87     1004.94     42.76 o 
  -3   6   4     4364.00     4523.01     60.20 o 
  -2   6   4    22573.13    24128.56    191.22 o 
  -1   6   4     5738.80     5999.51     87.65 o 
   0   6   4     6399.86     6638.75     90.08 o 
   1   6   4     5272.63     4993.01     90.50 o 
   2   6   4     2827.47     3001.69     38.85 o 
   3   6   4      278.97      291.82     15.05 o 
   4   6   4     1510.04     1542.03     37.01 o 
   5   6   4      693.25      656.20     30.29 o 
   6   6   4     3075.44     3103.25     76.05 o 
   7   6   4      442.60      353.29     29.64 o 
   8   6   4      579.92      628.70     40.00 o 
   9   6   4      101.19      108.40     28.99 o 
  -9   7   4        4.64       22.77     29.45 o 
  -8   7   4      180.18      232.39     41.06 o 
  -7   7   4        1.28      -10.28     32.13 o 
  -6   7   4     2215.20     2387.38     82.83 o 
  -5   7   4      337.36      332.21     29.73 o 
  -4   7   4     6507.26     6495.78     97.74 o 
  -3   7   4     1117.66     1149.53     45.79 o 
  -2   7   4     4338.43     4681.80     87.15 o 
  -1   7   4        2.51        2.00      9.53 o 
   0   7   4     5683.56     5936.26     88.87 o 
   1   7   4     1502.25     1476.42     45.93 o 
   2   7   4     2475.38     2361.60     37.94 o 
   3   7   4       85.64       66.39      9.42 o 
   4   7   4     2678.01     2519.96     56.34 o 
   5   7   4       96.72       78.48     13.78 o 
   6   7   4       34.63       64.79     15.26 o 
   7   7   4       20.19       29.39     16.36 o 
   8   7   4      401.67      435.09     34.83 o 
   9   7   4       26.87       22.89     19.86 o 
  -9   8   4       52.15       98.22     33.75 o 
  -8   8   4     1109.41     1037.29     81.42 o 
  -7   8   4       61.71       48.55     22.04 o 
  -6   8   4      287.57      294.34     37.80 o 
  -5   8   4      125.00       98.12     19.81 o 
  -4   8   4      950.74     1054.30     52.84 o 
  -3   8   4        0.59        5.44      9.11 o 
  -2   8   4     9700.30     9711.59    230.00 o 
  -1   8   4      847.11      878.77     40.51 o 
   0   8   4     7859.51     8201.45    146.23 o 
   1   8   4      485.08      441.48     25.27 o 
   2   8   4        6.24        8.48      6.19 o 
   3   8   4       14.78       12.75     10.21 o 
   4   8   4     2252.87     2264.88     51.46 o 
   5   8   4       70.31       73.99     13.09 o 
   6   8   4     2049.73     2019.34     60.24 o 
   7   8   4      553.00      684.09     47.83 o 
   8   8   4      674.47      695.62     46.17 o 
   9   8   4        3.64      -16.83     20.77 o 
  -9   9   4       17.22       66.49     30.21 o 
  -8   9   4       73.75      127.71     40.18 o 
  -7   9   4      414.15      298.42     50.52 o 
  -6   9   4     2775.02     2640.74    106.06 o 
  -5   9   4      597.32      542.45     39.93 o 
  -4   9   4     2356.74     2292.31     62.26 o 
  -3   9   4     1598.02     1473.50     46.84 o 
  -2   9   4      267.44      224.24     33.31 o 
  -1   9   4       14.80       14.71     14.74 o 
   0   9   4     1569.98     1746.87     70.52 o 
   1   9   4     1866.22     1853.19     42.89 o 
   2   9   4     4215.98     4302.37     64.08 o 
   3   9   4     2302.08     2327.15     57.78 o 
   4   9   4     1737.91     1665.07     54.69 o 
   5   9   4       43.77       18.24      9.39 o 
   6   9   4        6.59       17.23     10.58 o 
   7   9   4        1.15       17.80     17.85 o 
   8   9   4      390.07      377.29     40.26 o 
   9   9   4      126.62       60.85     22.04 o 
  -9  10   4      427.62      387.31     76.61 o 
  -8  10   4      246.68      220.84     39.65 o 
  -7  10   4      862.25      757.80     78.56 o 
  -6  10   4        4.97        5.80     24.45 o 
  -5  10   4      129.01       87.82     16.33 o 
  -4  10   4       61.13       56.55     13.17 o 
  -3  10   4     2938.62     2914.82     64.24 o 
  -2  10   4     1548.26     1454.78     45.85 o 
  -1  10   4    14440.82    14665.28    201.58 o 
   0  10   4     2467.16     2464.39     81.02 o 
   1  10   4     3406.75     3255.60     84.66 o 
   2  10   4      389.19      392.43     21.09 o 
   3  10   4      251.12      270.41     30.94 o 
   4  10   4      763.81      726.58     47.59 o 
   5  10   4      951.65      945.58     40.25 o 
   6  10   4      274.98      287.03     27.46 o 
   7  10   4     1351.68     1343.12     66.26 o 
   8  10   4       42.05       26.79     37.97 o 
   9  10   4       31.13       67.85     26.14 o 
  -9  11   4       34.03       -1.76     38.34 o 
  -8  11   4        5.54       12.99     21.35 o 
  -7  11   4      557.94      597.03     70.99 o 
  -6  11   4        0.10       20.54     24.95 o 
  -5  11   4     7327.28     7438.05    158.90 o 
  -4  11   4      172.03      123.52     16.11 o 
  -3  11   4     2722.96     2583.46     55.35 o 
  -2  11   4      139.38      106.22     11.18 o 
  -1  11   4     2537.80     2767.00     72.13 o 
   0  11   4      249.48      279.46     20.05 o 
   1  11   4     5640.41     5908.90     98.94 o 
   2  11   4        5.10       -9.61      9.61 o 
   3  11   4     6610.62     6738.77    151.89 o 
   4  11   4       27.32       19.61     18.08 o 
   5  11   4      243.10      211.96     19.10 o 
   6  11   4        0.31       -0.02     14.43 o 
   7  11   4      166.88      156.60     23.13 o 
   8  11   4        4.97       -8.77     30.64 o 
  -9  12   4      470.78      642.97     76.96 o 
  -8  12   4       96.08      135.52     31.90 o 
  -7  12   4     1399.93     1637.30     97.07 o 
  -6  12   4       78.67       58.43     31.52 o 
  -5  12   4      302.85      330.98     37.41 o 
  -4  12   4       54.90       62.01     19.05 o 
  -3  12   4     2856.92     2833.92     66.32 o 
  -2  12   4      699.48      745.50     33.34 o 
  -1  12   4     5351.92     5283.26     84.99 o 
   0  12   4     1064.68     1012.78     33.72 o 
   1  12   4     2642.15     2752.69     65.29 o 
   2  12   4       38.72       29.62     11.33 o 
   3  12   4      574.76      615.50     43.96 o 
   4  12   4       29.95       28.00     32.07 o 
   5  12   4     1487.37     1315.41     53.54 o 
   6  12   4      390.31      354.33     36.13 o 
   7  12   4      705.89      683.48     44.74 o 
   8  12   4       40.93        9.84     14.36 o 
  -8  13   4       12.20       18.96     15.47 o 
  -7  13   4      363.54      346.71     59.26 o 
  -6  13   4      999.05     1015.36     65.94 o 
  -5  13   4      870.53      879.26     52.19 o 
  -4  13   4     2464.34     2498.40     83.72 o 
  -3  13   4      391.74      429.49     30.85 o 
  -2  13   4      943.90      835.00     36.77 o 
  -1  13   4       33.03       19.65      5.13 o 
   0  13   4     1761.77     1786.06     45.64 o 
   1  13   4     2049.61     2059.04     59.02 o 
   2  13   4     3887.39     3955.98     81.39 o 
   3  13   4     1855.63     1691.48     46.56 o 
   4  13   4     1382.29     1453.23     72.31 o 
   5  13   4      114.81      100.39     19.86 o 
   6  13   4        1.39       10.44     13.28 o 
   7  13   4       14.96       32.65     18.83 o 
   8  13   4      258.15      268.38     38.02 o 
  -8  14   4      682.70      629.67     71.99 o 
  -7  14   4      118.59      112.95     28.42 o 
  -6  14   4      440.52      513.77     43.16 o 
  -5  14   4        1.12        2.03     15.86 o 
  -4  14   4      697.49      639.51     48.39 o 
  -3  14   4       64.06       47.89     13.01 o 
  -2  14   4     6552.66     6572.88     91.48 o 
  -1  14   4     1190.59     1164.96     52.22 o 
   0  14   4     5301.54     5159.84     79.35 o 
   1  14   4      365.61      380.73     26.35 o 
   2  14   4     1105.00     1028.69     37.72 o 
   3  14   4        2.65        0.81     10.09 o 
   4  14   4     1814.55     1820.51     82.98 o 
   5  14   4      192.35      219.99     35.44 o 
   6  14   4     1410.98     1515.34     65.05 o 
   7  14   4      311.96      301.70     34.21 o 
   8  14   4      199.68      197.43     53.96 o 
  -8  15   4       58.29       78.15     29.08 o 
  -7  15   4        0.79      -18.48     18.48 o 
  -6  15   4     1615.50     1730.49     70.64 o 
  -5  15   4        6.77       -5.90     14.90 o 
  -4  15   4     1731.72     1679.72     62.97 o 
  -3  15   4      138.80      131.00     16.19 o 
  -2  15   4      673.08      630.42     29.38 o 
  -1  15   4       80.55       58.51     19.36 o 
   0  15   4      386.44      401.61     50.34 o 
   1  15   4       18.19       10.47     11.75 o 
   2  15   4     4093.78     4055.42     84.57 o 
   3  15   4        0.52       -9.48     12.95 o 
   4  15   4     1667.29     1346.85    100.74 o 
   5  15   4       27.93       19.96     18.82 o 
   6  15   4        4.10       21.53     12.52 o 
   7  15   4        0.05      -20.27     20.42 o 
  -8  16   4      280.39      353.42     56.89 o 
  -7  16   4      120.46      126.69     37.51 o 
  -6  16   4      169.06      187.08     26.29 o 
  -5  16   4        0.40       -5.56     30.01 o 
  -4  16   4      608.26      664.18     44.28 o 
  -3  16   4      793.74      821.14     45.63 o 
  -2  16   4     5266.58     5347.71     99.88 o 
  -1  16   4      529.92      444.46     31.85 o 
   0  16   4      921.25      977.94     46.83 o 
   1  16   4      131.87      142.94     20.12 o 
   2  16   4      409.70      395.52     27.42 o 
   3  16   4       20.35       18.91     10.52 o 
   4  16   4      274.09      278.53     54.49 o 
   5  16   4      135.73      129.41     32.15 o 
   6  16   4     1029.37     1136.60     67.71 o 
   7  16   4      100.21       97.39     28.24 o 
  -7  17   4      159.64      221.09     38.19 o 
  -6  17   4      467.21      562.37     42.57 o 
  -5  17   4     1043.69     1152.88     57.60 o 
  -4  17   4      722.63      720.71     52.71 o 
  -3  17   4      114.94      104.18     17.87 o 
  -2  17   4      192.18      151.36     26.09 o 
  -1  17   4        0.90       -3.09      9.98 o 
   0  17   4     1114.55     1070.58     69.11 o 
   1  17   4     2491.75     2483.48     74.64 o 
   2  17   4      847.65      955.56     43.10 o 
   3  17   4     1162.43     1077.34     59.07 o 
   4  17   4      112.85       17.81     23.93 o 
   5  17   4      184.40      188.41     33.98 o 
   6  17   4        5.64      -18.86     18.86 o 
   7  17   4       13.19       47.90     20.94 o 
  -7  18   4      330.54      428.93     51.98 o 
  -6  18   4        7.81      -18.21     18.21 o 
  -5  18   4        3.07       -6.95     24.28 o 
  -4  18   4       11.17       51.12     17.85 o 
  -3  18   4     1710.18     1604.21     97.10 o 
  -2  18   4      301.21      273.38     27.41 o 
  -1  18   4     2848.19     2774.70     81.90 o 
   0  18   4      337.79      356.11     47.20 o 
   1  18   4      823.69      800.13     49.48 o 
   2  18   4        9.66       -6.67     14.58 o 
   3  18   4       34.58       17.65     11.62 o 
   4  18   4      112.62       70.75     56.88 o 
   5  18   4      659.63      714.02     63.68 o 
   6  18   4       31.43       21.03     19.32 o 
   7  18   4      436.45      469.50     56.26 o 
  -7  19   4      305.63      283.75     46.31 o 
  -6  19   4        0.80       -1.15     18.15 o 
  -5  19   4     1078.11     1086.92     71.02 o 
  -4  19   4      174.58      186.10     29.16 o 
  -3  19   4      776.48      947.05     76.66 o 
  -2  19   4        0.27       -3.03     19.33 o 
  -1  19   4        1.52       17.30     21.84 o 
   0  19   4       55.44       36.53     12.13 o 
   1  19   4     1997.02     2159.04    101.65 o 
   2  19   4       87.93      100.86     34.00 o 
   3  19   4     1466.24     1639.12     76.32 o 
   4  19   4       48.18       23.77     24.95 o 
   5  19   4      226.42      212.67     38.98 o 
   6  19   4        2.88       -6.24     16.78 o 
  -6  20   4       49.08       29.14     29.64 o 
  -5  20   4        2.03      -27.50     27.74 o 
  -4  20   4       62.14       84.33     30.81 o 
  -3  20   4      861.60      790.62     60.65 o 
  -2  20   4      859.63      816.46     67.99 o 
  -1  20   4     1284.66     1371.91     85.76 o 
   0  20   4      785.52      826.31     65.56 o 
   1  20   4      133.90      126.96     28.22 o 
   2  20   4        0.34       24.73     18.75 o 
   3  20   4      101.69      -25.90     55.83 o 
   4  20   4       89.85      109.75     32.97 o 
   5  20   4      199.66       88.39     39.59 o 
   6  20   4      135.58       70.50     35.41 o 
  -6  21   4      319.85      356.05     61.72 o 
  -5  21   4      210.53      156.19     33.12 o 
  -4  21   4      866.46      856.90     80.81 o 
  -3  21   4       52.38       62.64     21.92 o 
  -2  21   4      196.62      202.09     41.72 o 
  -1  21   4        6.05      -15.99     17.53 o 
   0  21   4      347.69      345.57     47.24 o 
   1  21   4       80.31       42.21     28.71 o 
   2  21   4      925.98     1154.62     80.16 o 
   3  21   4      133.48      147.81     48.11 o 
   4  21   4      477.00      596.07     68.09 o 
   5  21   4       24.81      103.12     31.35 o 
  -5  22   4        3.51      -12.32     22.30 o 
  -4  22   4      114.85      142.76     29.68 o 
  -3  22   4        2.57       -7.10     15.26 o 
  -2  22   4     1387.72     1298.68     87.67 o 
  -1  22   4        7.95      -10.37     17.12 o 
   0  22   4     1306.16     1354.18     88.11 o 
   1  22   4        8.29        4.49     17.20 o 
   2  22   4       12.73       39.06     18.12 o 
   3  22   4        2.69      -37.56     37.56 o 
   4  22   4      200.21      205.68     51.81 o 
   5  22   4        3.90       -0.19     40.22 o 
  -4  23   4      613.74      610.96     52.34 o 
  -3  23   4       70.76       53.53     33.35 o 
  -2  23   4      107.43      164.99     34.14 o 
  -1  23   4       30.98      -10.28     19.96 o 
   0  23   4      131.08      149.01     58.58 o 
   1  23   4       28.29       15.17     19.01 o 
   2  23   4      587.85      518.87     79.72 o 
   3  23   4       10.84        1.24     11.27 o 
   4  23   4      519.03      528.24     85.37 o 
  -4  24   4       83.61       15.50     33.54 o 
  -3  24   4      115.20       38.04     31.54 o 
  -2  24   4      298.03      262.54     41.82 o 
  -1  24   4      334.89      271.31     43.00 o 
   0  24   4      299.72      378.31     50.80 o 
   1  24   4      211.97      167.58     36.92 o 
   2  24   4       11.11       44.63     29.35 o 
   3  24   4       14.19      -16.78     36.61 o 
  -3  25   4      110.38      140.50     35.87 o 
  -2  25   4        1.95       -8.31     23.15 o 
  -1  25   4        4.65       19.93     20.88 o 
   0  25   4        8.65       10.30     24.14 o 
   1  25   4      455.06      444.24     53.68 o 
   2  25   4      204.82       81.42     40.10 o 
   0  26   4        0.85       18.05     19.26 o 
  -9   0   5      563.63      692.32    132.70 o 
  -7   0   5      161.95       84.70     23.40 o 
  -5   0   5     4271.64     4594.20    131.11 o 
  -3   0   5    13171.89    13702.18    358.38 o 
  -1   0   5     2364.61     2409.01    100.81 o 
   1   0   5     1083.59     1075.03     29.16 o 
   3   0   5     7092.00     6877.27     90.44 o 
   5   0   5     4658.52     4490.18     78.26 o 
   7   0   5      119.10      104.40     20.02 o 
   9   0   5       84.07       47.38     76.37 o 
 -10   1   5       12.15       27.49    106.66 o 
  -9   1   5      493.11      461.34     83.72 o 
  -8   1   5      220.58      345.47     68.70 o 
  -7   1   5     1632.04     1435.79     71.62 o 
  -6   1   5      933.60      888.85     66.33 o 
  -5   1   5     2317.88     2245.25     88.02 o 
  -4   1   5       34.42       22.90     12.30 o 
  -3   1   5      996.36     1054.81     50.98 o 
  -2   1   5      488.17      474.06     26.61 o 
  -1   1   5     3957.09     3944.41     65.27 o 
   0   1   5     1919.66     1848.24     32.64 o 
   1   1   5    12451.26    11940.68    105.83 o 
   2   1   5      536.77      483.81     13.91 o 
   3   1   5     2286.81     2313.06     35.84 o 
   4   1   5        3.93        4.62      4.24 o 
   5   1   5      807.35      799.30     23.76 o 
   6   1   5      482.17      447.84     19.49 o 
   7   1   5     1027.85     1146.13     36.19 o 
   8   1   5      127.75      101.90     25.78 o 
   9   1   5      371.94      371.20     51.57 o 
 -10   2   5      323.98      324.34     73.36 o 
  -9   2   5      303.79      357.56     71.24 o 
  -8   2   5      244.87      171.91     52.17 o 
  -7   2   5       44.31       23.64     17.41 o 
  -6   2   5     1146.90     1574.73    115.92 o 
  -5   2   5     1383.33     1331.45     56.92 o 
  -4   2   5     5107.35     5204.12     85.96 o 
  -3   2   5     4728.83     4312.24     71.29 o 
  -2   2   5     3353.97     3415.51     67.25 o 
  -1   2   5     2646.62     2415.10     47.29 o 
   0   2   5     1382.51     1320.52     26.83 o 
   1   2   5      316.85      313.89     11.88 o 
   2   2   5     1430.74     1405.57     26.58 o 
   3   2   5     4006.58     3930.24     46.08 o 
   4   2   5     5550.84     5468.82     68.35 o 
   5   2   5     1863.56     1842.85     38.96 o 
   6   2   5     1258.29     1227.03     30.70 o 
   7   2   5        5.48        4.75     10.31 o 
   8   2   5       49.19       45.81     31.69 o 
   9   2   5       58.50       52.51     46.72 o 
 -10   3   5       64.45      -39.01     48.55 o 
  -9   3   5       68.86       59.35     40.08 o 
  -8   3   5     1823.59     1984.69    146.52 o 
  -7   3   5      301.37      314.29     41.87 o 
  -6   3   5     4477.23     3962.82     93.45 o 
  -5   3   5      230.79      138.38     18.89 o 
  -4   3   5      664.12      569.65     28.93 o 
  -3   3   5        0.30        5.73      7.26 o 
  -2   3   5     2175.06     2118.40     53.87 o 
  -1   3   5      433.64      464.90     22.00 o 
   0   3   5    14574.91    14968.39    111.53 o 
   1   3   5     1682.69     1613.79     29.92 o 
   2   3   5     5557.27     5232.49     54.15 o 
   3   3   5     1065.94     1139.61     24.71 o 
   4   3   5       76.79       36.54      7.88 o 
   5   3   5        4.34        4.35      7.19 o 
   6   3   5     1955.61     1908.23     56.78 o 
   7   3   5      290.58      303.20     28.53 o 
   8   3   5     1004.25     1140.41     55.56 o 
   9   3   5       39.87       32.71     35.20 o 
 -10   4   5      487.22      363.15     75.62 o 
  -9   4   5        1.54       26.96     36.30 o 
  -8   4   5       85.62       12.95     39.55 o 
  -7   4   5       18.29       10.68     17.59 o 
  -6   4   5      773.05      722.25     82.11 o 
  -5   4   5      332.10      396.60     29.07 o 
  -4   4   5    10276.80    10978.99    174.73 o 
  -3   4   5       36.11       22.00      7.87 o 
  -2   4   5    11630.17    11478.01    137.81 o 
  -1   4   5        1.72       -0.12     10.52 o 
   0   4   5       95.86       97.04     17.26 o 
   1   4   5     5007.78     5396.86     86.84 o 
   2   4   5    22552.84    23506.85    174.01 o 
   3   4   5     2373.25     2342.46     38.58 o 
   4   4   5     5947.88     5863.29     67.98 o 
   5   4   5      236.08      244.54     14.37 o 
   6   4   5     1212.00     1162.29     29.85 o 
   7   4   5       72.87       57.02     15.91 o 
   8   4   5        4.66        6.38     17.67 o 
   9   4   5        7.17       37.05     25.10 o 
 -10   5   5       81.33       66.51     32.02 o 
  -9   5   5      108.63       73.05     38.75 o 
  -8   5   5     1093.31     1071.15    111.14 o 
  -7   5   5      976.86      884.51     97.74 o 
  -6   5   5     2291.92     2292.32    109.87 o 
  -5   5   5      908.34      811.14     40.30 o 
  -4   5   5      422.88      375.87     18.07 o 
  -3   5   5      218.13      255.01     19.45 o 
  -2   5   5     3742.69     3583.97     67.83 o 
  -1   5   5     7318.67     8028.88    106.53 o 
   0   5   5    10632.56    10283.22    102.14 o 
   1   5   5     8668.15     8596.34     83.21 o 
   2   5   5     8109.62     8358.41     72.67 o 
   3   5   5     1752.77     1713.26     37.27 o 
   4   5   5       81.08       52.68      9.99 o 
   5   5   5      568.30      582.95     28.33 o 
   6   5   5     1491.63     1485.43     51.39 o 
   7   5   5      925.15      908.48     60.72 o 
   8   5   5      461.93      468.80     38.00 o 
   9   5   5       57.75       92.49     34.38 o 
  -9   6   5      183.13      117.09     64.10 o 
  -8   6   5       16.80       46.76     30.06 o 
  -7   6   5       30.77       44.22     27.95 o 
  -6   6   5      125.84      111.68     23.63 o 
  -5   6   5     1362.54     1311.45     51.16 o 
  -4   6   5     2071.42     2086.63     60.20 o 
  -3   6   5     9101.19     9437.94    109.85 o 
  -2   6   5     5301.88     5842.89     87.16 o 
  -1   6   5     5542.94     5351.30     72.96 o 
   0   6   5       44.29       42.60     10.24 o 
   1   6   5     1715.89     1778.22     39.86 o 
   2   6   5     7797.37     8024.23     76.66 o 
   3   6   5     3467.05     3309.10     59.96 o 
   4   6   5     1437.81     1489.85     41.90 o 
   5   6   5     2194.97     2209.69     68.22 o 
   6   6   5      909.66      905.86     41.05 o 
   7   6   5      490.19      602.66     40.42 o 
   8   6   5        0.76      -18.16     18.16 o 
   9   6   5      132.06      266.27     50.74 o 
  -9   7   5      669.85      702.75     74.83 o 
  -8   7   5       70.61        1.59     26.67 o 
  -7   7   5     2204.38     2554.60    106.00 o 
  -6   7   5       58.56       38.19     21.38 o 
  -5   7   5      825.92      837.38     77.66 o 
  -4   7   5       17.99       28.71     12.28 o 
  -3   7   5      108.08       64.47     14.11 o 
  -2   7   5      646.81      554.79     31.40 o 
  -1   7   5     9649.52     9709.48    123.23 o 
   0   7   5      965.40      943.21     36.38 o 
   1   7   5     4378.91     4265.43     92.45 o 
   2   7   5      304.00      324.89     14.73 o 
   3   7   5     1329.72     1287.18     38.17 o 
   4   7   5       94.42       67.12     16.52 o 
   5   7   5      402.85      429.58     34.44 o 
   6   7   5       32.94       42.32     13.75 o 
   7   7   5      594.45      649.79     50.79 o 
   8   7   5       27.20        0.19     13.95 o 
   9   7   5      300.88      257.02     75.33 o 
  -9   8   5      312.54      298.28     49.93 o 
  -8   8   5        1.17       53.44     26.12 o 
  -7   8   5       75.17       64.59     29.24 o 
  -6   8   5        1.77        5.67     15.60 o 
  -5   8   5     3361.83     3352.72    102.39 o 
  -4   8   5      135.27      132.91     19.16 o 
  -3   8   5     6034.82     6487.79    130.58 o 
  -2   8   5     1143.53     1075.77     43.63 o 
  -1   8   5     1823.29     1839.28     55.87 o 
   0   8   5       40.00       54.28     13.78 o 
   1   8   5      651.29      572.46     20.94 o 
   2   8   5      339.40      362.47     16.16 o 
   3   8   5     5570.91     5454.48     93.01 o 
   4   8   5      465.22      441.80     32.59 o 
   5   8   5     2548.53     2627.43     68.26 o 
   6   8   5      204.18      188.59     21.26 o 
   7   8   5      210.69      260.31     32.19 o 
   8   8   5        0.42       -7.76     17.03 o 
   9   8   5       42.22       21.54     21.88 o 
  -9   9   5      208.23      234.77     53.52 o 
  -8   9   5      434.17      448.04     85.71 o 
  -7   9   5     1263.97     1286.09     99.22 o 
  -6   9   5      693.58      784.23     70.70 o 
  -5   9   5     1773.92     1860.42     86.41 o 
  -4   9   5       32.32       39.51     13.86 o 
  -3   9   5      414.99      439.70     30.41 o 
  -2   9   5      629.12      577.49     32.74 o 
  -1   9   5     8741.07     8712.39    142.36 o 
   0   9   5     4927.49     4586.40     86.69 o 
   1   9   5     3794.66     3817.53     79.07 o 
   2   9   5     1579.07     1690.41     44.13 o 
   3   9   5      756.50      702.89     35.35 o 
   4   9   5       89.97       81.13     18.35 o 
   5   9   5      575.64      604.80     37.49 o 
   6   9   5       22.20       32.84     17.76 o 
   7   9   5      589.05      608.03     47.24 o 
   8   9   5      292.01      213.21     30.10 o 
  -9  10   5       98.30      134.79     44.55 o 
  -8  10   5       69.07       29.18     25.02 o 
  -7  10   5        0.35       12.14     21.32 o 
  -6  10   5      826.17      742.65     59.66 o 
  -5  10   5     1047.02     1127.12     59.23 o 
  -4  10   5     2312.55     2221.35     93.28 o 
  -3  10   5      954.79      977.30     43.81 o 
  -2  10   5     2811.20     2937.71     73.12 o 
  -1  10   5       16.50       14.65     12.91 o 
   0  10   5      168.29      134.18     21.54 o 
   1  10   5        6.10        5.63     10.52 o 
   2  10   5     2462.91     2348.12     61.59 o 
   3  10   5      557.49      581.94     46.00 o 
   4  10   5     3055.29     2999.03     92.53 o 
   5  10   5      370.08      363.96     33.79 o 
   6  10   5     1277.25     1176.89     80.50 o 
   7  10   5       54.57       70.91     21.42 o 
   8  10   5        0.01       46.54     28.77 o 
  -9  11   5        0.09      -21.36    104.01 o 
  -8  11   5      796.00      858.46     75.98 o 
  -7  11   5       46.62       16.08     29.82 o 
  -6  11   5     2559.37     2427.92    103.26 o 
  -5  11   5        1.56      -10.04     26.29 o 
  -4  11   5      681.82      702.93     40.38 o 
  -3  11   5      209.07      183.81     22.37 o 
  -2  11   5     2110.37     2033.24     76.47 o 
  -1  11   5       10.20      -11.45     11.45 o 
   0  11   5    10401.21    10579.84    164.20 o 
   1  11   5        1.09       11.97     11.54 o 
   2  11   5     2862.49     3115.38     68.78 o 
   3  11   5        0.61        3.94     16.07 o 
   4  11   5        0.12        2.13     14.44 o 
   5  11   5        2.60        5.37     15.90 o 
   6  11   5      587.53      563.93     58.88 o 
   7  11   5        2.60        2.65     16.84 o 
   8  11   5      765.48      810.78    125.49 o 
  -9  12   5       25.52       66.99     37.38 o 
  -8  12   5      127.70      113.53     33.65 o 
  -7  12   5        0.15       46.87     28.42 o 
  -6  12   5      632.36      697.68    108.58 o 
  -5  12   5      411.84      433.74     34.37 o 
  -4  12   5     3769.36     3983.42     91.63 o 
  -3  12   5     1365.01     1389.17     72.80 o 
  -2  12   5     2949.24     2821.18    107.90 o 
  -1  12   5      370.36      354.32     32.92 o 
   0  12   5        2.24        6.38      5.40 o 
   1  12   5       89.25       89.04     15.56 o 
   2  12   5     1338.15     1386.16     51.52 o 
   3  12   5      835.27      713.38     25.09 o 
   4  12   5     4172.51     4237.75    148.98 o 
   5  12   5      267.65      236.56     34.91 o 
   6  12   5      864.84      882.18     73.24 o 
   7  12   5        0.58      -20.16     20.52 o 
   8  12   5       51.06       45.06     33.96 o 
  -8  13   5      344.87      391.99     47.89 o 
  -7  13   5      870.77      995.79     79.21 o 
  -6  13   5     1360.59     1239.22    101.24 o 
  -5  13   5      931.59     1080.13     67.06 o 
  -4  13   5        0.42       10.45      9.64 o 
  -3  13   5       33.80       23.23      9.39 o 
  -2  13   5      629.20      633.31     43.62 o 
  -1  13   5     4492.10     4387.21     98.34 o 
   0  13   5     1391.37     1441.29     42.02 o 
   1  13   5     4170.53     4228.84     92.74 o 
   2  13   5     1134.89     1111.17     48.09 o 
   3  13   5      186.57      196.13     19.54 o 
   4  13   5      101.37       41.07     25.81 o 
   5  13   5      294.18      335.15     41.66 o 
   6  13   5      305.29      258.74     43.20 o 
   7  13   5      257.33      309.48     35.33 o 
   8  13   5      158.20      204.70     41.73 o 
  -8  14   5        8.19       41.98     25.12 o 
  -7  14   5        2.41       29.36     20.54 o 
  -6  14   5       59.61       60.91     22.24 o 
  -5  14   5     2470.58     2661.82    102.61 o 
  -4  14   5      144.56      163.84     28.82 o 
  -3  14   5     4640.75     4842.38    165.48 o 
  -2  14   5      591.04      559.14     42.48 o 
  -1  14   5      960.58     1067.52     54.75 o 
   0  14   5        2.40        6.78      7.28 o 
   1  14   5        4.11       -7.85     10.86 o 
   2  14   5      219.15      200.08     22.42 o 
   3  14   5     2921.17     2977.25     75.15 o 
   4  14   5      201.14      212.29     50.62 o 
   5  14   5     1876.76     2018.18     96.80 o 
   6  14   5       20.55       -9.35     18.99 o 
   7  14   5       55.14       56.48     34.92 o 
  -8  15   5        0.71        0.20     23.59 o 
  -7  15   5     1243.50     1202.28     76.35 o 
  -6  15   5        0.33       -7.76     18.18 o 
  -5  15   5      539.41      631.09     49.05 o 
  -4  15   5       17.21       20.49     20.78 o 
  -3  15   5      345.88      349.69     39.52 o 
  -2  15   5        4.66       -3.27      8.85 o 
  -1  15   5     2880.97     2999.55     78.25 o 
   0  15   5        8.47        9.39     11.49 o 
   1  15   5     1834.42     1952.31     66.81 o 
   2  15   5        1.62        0.69     11.10 o 
   3  15   5      691.68      668.19     47.61 o 
   4  15   5        8.25       29.57     23.23 o 
   5  15   5      103.73       91.87     25.65 o 
   6  15   5        4.18       42.68     17.88 o 
   7  15   5      599.75      574.41     55.47 o 
  -8  16   5       30.78       19.65     17.01 o 
  -7  16   5        0.74       21.57     37.36 o 
  -6  16   5       56.01       58.58     22.54 o 
  -5  16   5      939.61     1050.45     55.40 o 
  -4  16   5      897.95      979.12     54.26 o 
  -3  16   5     2537.45     2293.07     66.56 o 
  -2  16   5       94.96       99.03     14.14 o 
  -1  16   5      142.60      115.16     17.81 o 
   0  16   5       61.08       73.47     16.15 o 
   1  16   5      363.76      389.77     32.68 o 
   2  16   5      198.97      215.70     26.06 o 
   3  16   5     1416.11     1520.20     64.09 o 
   4  16   5      421.36      334.51     47.52 o 
   5  16   5      713.82      861.93     66.93 o 
   6  16   5       79.90       84.36     23.34 o 
   7  16   5       66.16      123.30     36.10 o 
  -7  17   5      309.36      292.86     39.81 o 
  -6  17   5      503.23      570.77     44.73 o 
  -5  17   5      158.14      179.27     25.49 o 
  -4  17   5       62.96       39.32     17.17 o 
  -3  17   5        0.60      -10.83     16.68 o 
  -2  17   5      164.87      119.21     21.02 o 
  -1  17   5     1709.39     1692.22     69.31 o 
   0  17   5     1543.54     1622.97     64.35 o 
   1  17   5     1213.63     1257.28     56.35 o 
   2  17   5      416.54      360.78     26.69 o 
   3  17   5      110.42       86.35     18.61 o 
   4  17   5       43.18       79.89     29.38 o 
   5  17   5       84.75       52.77     38.75 o 
   6  17   5      203.93      186.31     36.41 o 
   7  17   5      196.31      224.49     57.44 o 
  -7  18   5        2.37      -14.61     41.67 o 
  -6  18   5      101.02       93.17     20.58 o 
  -5  18   5        6.05       -1.78     14.20 o 
  -4  18   5     1803.92     2051.72     88.52 o 
  -3  18   5        0.65        8.01     12.59 o 
  -2  18   5     1204.17     1221.76     59.55 o 
  -1  18   5       77.16       37.58     13.70 o 
   0  18   5       10.40       12.83     17.47 o 
   1  18   5        0.12      -11.16     11.16 o 
   2  18   5     1104.99     1153.90     56.92 o 
   3  18   5      250.36      202.21     31.59 o 
   4  18   5      943.03     1091.78     86.78 o 
   5  18   5       56.75       20.61     20.26 o 
   6  18   5      283.99      267.24     48.88 o 
  -6  19   5      602.09      727.01     68.44 o 
  -5  19   5       28.10       -0.58     23.99 o 
  -4  19   5      123.04      166.03     39.15 o 
  -3  19   5       10.30       -0.79     20.27 o 
  -2  19   5      178.10      121.09     49.66 o 
  -1  19   5        0.20      -12.12     17.42 o 
   0  19   5     2146.26     2211.90    106.83 o 
   1  19   5       63.92       32.90     14.61 o 
   2  19   5      725.03      866.81     51.01 o 
   3  19   5       55.07       79.34     27.27 o 
   4  19   5        6.02      -18.67     19.88 o 
   5  19   5        0.01        7.96     16.97 o 
   6  19   5      171.92      138.91     30.57 o 
  -6  20   5      152.74      174.92     42.80 o 
  -5  20   5      109.78      134.51     41.62 o 
  -4  20   5      723.30      943.55     97.85 o 
  -3  20   5      819.10      825.14     76.29 o 
  -2  20   5      521.88      541.17     50.79 o 
  -1  20   5      135.24       90.38     37.96 o 
   0  20   5        7.13        3.99     25.50 o 
   1  20   5      125.44      138.42     26.49 o 
   2  20   5      730.59      724.19     47.81 o 
   3  20   5      291.36      408.73     53.21 o 
   4  20   5      599.13      648.31     69.39 o 
   5  20   5      165.76      206.44     38.59 o 
  -5  21   5      282.22      279.27     44.70 o 
  -4  21   5       11.61       11.29     18.59 o 
  -3  21   5       26.90       42.67     20.82 o 
  -2  21   5      154.26      111.82     40.56 o 
  -1  21   5      737.83      723.53     67.44 o 
   0  21   5      389.33      327.02     45.19 o 
   1  21   5     1009.54     1112.15     69.96 o 
   2  21   5       23.49        3.30     33.73 o 
   3  21   5      158.00       48.88     43.87 o 
   4  21   5        0.19      -26.39     26.39 o 
   5  21   5       80.01      198.31     46.78 o 
  -5  22   5      293.92      297.33     43.45 o 
  -4  22   5       11.15       -4.68     17.16 o 
  -3  22   5     1012.62      971.87     75.93 o 
  -2  22   5       39.07       50.51     19.73 o 
  -1  22   5      406.39      444.14     56.02 o 
   0  22   5        0.03        7.79     31.28 o 
   1  22   5       70.41       -0.23     33.04 o 
   2  22   5        8.86       -7.20     43.85 o 
   3  22   5      653.62      564.35     84.40 o 
   4  22   5       14.05        2.14     28.16 o 
  -4  23   5       19.46       50.85     22.03 o 
  -3  23   5        8.41        2.94     19.28 o 
  -2  23   5       68.03        3.41     17.70 o 
  -1  23   5      561.09      608.15     62.96 o 
   0  23   5      135.52      107.69     29.22 o 
   1  23   5      835.71      737.77     60.25 o 
   2  23   5        1.95      -36.79     36.79 o 
   3  23   5       90.18      230.12     57.91 o 
  -3  24   5      415.04      511.82     53.50 o 
  -2  24   5       88.01       23.92     19.14 o 
  -1  24   5       43.40       42.16     27.83 o 
   0  24   5        6.63       21.54     21.23 o 
   1  24   5       86.54       39.73     26.15 o 
   2  24   5      121.22      126.06     47.80 o 
   3  24   5      257.11      345.73     71.85 o 
  -2  25   5       96.97       53.78     21.36 o 
  -1  25   5       37.84       46.02     37.57 o 
   0  25   5      467.52      462.58     86.36 o 
   1  25   5      157.27      152.32     95.45 o 
 -10   0   6       61.36       51.92     80.27 o 
  -8   0   6      404.22      358.71     99.37 o 
  -6   0   6     2532.06     3363.72    240.71 o 
  -4   0   6     7603.56     7847.40    310.40 o 
  -2   0   6      188.04      199.35     41.68 o 
   0   0   6    10248.80    10224.42    108.69 o 
   2   0   6    12081.49    11687.59    120.45 o 
   4   0   6     3299.42     3186.63     73.24 o 
   6   0   6       49.37       78.89     16.18 o 
   8   0   6      694.44      810.24     96.68 o 
 -10   1   6      385.25      531.48     93.85 o 
  -9   1   6      136.25      -11.71     35.62 o 
  -8   1   6     1174.98     1224.95    166.36 o 
  -7   1   6       65.30       14.68     19.69 o 
  -6   1   6       19.38       50.70     34.10 o 
  -5   1   6       87.90       54.02     37.87 o 
  -4   1   6     4309.81     4209.83    133.27 o 
  -3   1   6     2194.75     2128.66     64.20 o 
  -2   1   6     7037.29     6917.68     99.60 o 
  -1   1   6     3333.53     3113.55     58.18 o 
   0   1   6     5737.27     6057.37     64.24 o 
   1   1   6       20.01       21.79      5.19 o 
   2   1   6       82.79       67.13      6.50 o 
   3   1   6      382.45      383.80     15.91 o 
   4   1   6     2258.84     2199.32     36.65 o 
   5   1   6      618.36      600.01     23.40 o 
   6   1   6     1591.64     1662.01     41.30 o 
   7   1   6       69.12       85.96     16.08 o 
   8   1   6      191.32      209.27     44.76 o 
   9   1   6        6.55      -15.05     31.07 o 
  -9   2   6        4.58       -6.18     36.67 o 
  -8   2   6      341.48      463.52     90.20 o 
  -7   2   6      592.54      549.34     56.35 o 
  -6   2   6      916.78      886.07    109.75 o 
  -5   2   6     4556.24     4023.18    157.96 o 
  -4   2   6     3486.87     3601.98     80.90 o 
  -3   2   6      678.84      696.15     41.66 o 
  -2   2   6       55.33       74.90     14.88 o 
  -1   2   6      751.49      768.69     29.23 o 
   0   2   6     3234.60     3244.51     45.27 o 
   1   2   6     2375.71     2137.25     32.90 o 
   2   2   6     2734.24     2786.36     36.87 o 
   3   2   6     4223.98     4282.72     49.14 o 
   4   2   6     1245.99     1168.73     27.53 o 
   5   2   6      251.90      249.88     15.68 o 
   6   2   6       86.10       86.55     12.05 o 
   7   2   6      303.08      325.42     28.34 o 
   8   2   6      354.46      281.29     67.40 o 
   9   2   6      256.16      267.21     63.28 o 
  -9   3   6      679.02      787.78    137.75 o 
  -8   3   6       90.07       87.50     43.44 o 
  -7   3   6      771.23      724.29     70.96 o 
  -6   3   6       28.25      -39.70     45.92 o 
  -5   3   6      282.89      239.54     25.00 o 
  -4   3   6      375.11      345.68     23.53 o 
  -3   3   6     7124.43     6799.27    102.99 o 
  -2   3   6        1.87        3.74     10.08 o 
  -1   3   6    13737.56    14010.68    140.63 o 
   0   3   6     1497.65     1660.57     33.14 o 
   1   3   6     3993.52     4088.13     49.04 o 
   2   3   6     2327.24     2504.59     40.90 o 
   3   3   6     2482.02     2375.04     37.55 o 
   4   3   6       31.19       46.74      8.89 o 
   5   3   6     4787.43     4796.56     59.89 o 
   6   3   6      132.49      134.43     13.73 o 
   7   3   6      594.93      659.70     40.30 o 
   8   3   6      127.93      128.98     38.42 o 
   9   3   6       20.73       25.04     93.74 o 
  -9   4   6       17.79       13.61     43.51 o 
  -8   4   6        6.56      -26.65     36.19 o 
  -7   4   6     1972.41     1906.94    204.70 o 
  -6   4   6      414.21      480.23     72.26 o 
  -5   4   6     4991.89     4838.68    102.54 o 
  -4   4   6       32.61       10.14     14.77 o 
  -3   4   6     4524.56     5022.13     84.81 o 
  -2   4   6     1538.62     1569.03     49.94 o 
  -1   4   6     1344.94     1330.00     42.33 o 
   0   4   6      570.47      535.56     24.31 o 
   1   4   6    27217.79    27192.66    200.92 o 
   2   4   6        2.81        5.86      8.36 o 
   3   4   6     3071.44     2976.99     52.28 o 
   4   4   6      166.52      201.28     19.00 o 
   5   4   6       65.49       61.13     13.47 o 
   6   4   6       65.56       38.63     11.74 o 
   7   4   6     1070.04     1102.03     57.11 o 
   8   4   6       40.33        8.67     23.51 o 
   9   4   6      496.87      509.77     69.44 o 
  -9   5   6      876.68      886.14     84.28 o 
  -8   5   6      267.86      258.05     48.00 o 
  -7   5   6      253.00      176.92     54.07 o 
  -6   5   6      188.41      210.45     33.06 o 
  -5   5   6      324.09      426.51     23.33 o 
  -4   5   6      611.11      520.98     28.81 o 
  -3   5   6     7489.97     7262.01    195.95 o 
  -2   5   6     4890.55     5215.43     95.00 o 
  -1   5   6    10344.22    10582.65    129.42 o 
   0   5   6     1328.66     1413.10     48.23 o 
   1   5   6       83.21      101.33     11.01 o 
   2   5   6      932.18     1020.60     27.25 o 
   3   5   6     1410.16     1404.71     35.29 o 
   4   5   6     1056.81     1007.93     43.15 o 
   5   5   6     1434.58     1462.95     55.92 o 
   6   5   6      761.59      763.75     40.40 o 
   7   5   6     1068.43     1013.23     60.76 o 
   8   5   6      137.22      147.73     45.73 o 
   9   5   6       15.55      -46.15     46.15 o 
  -9   6   6       11.29       73.88     36.03 o 
  -8   6   6      339.70      338.69     58.45 o 
  -7   6   6      798.41      830.46     74.91 o 
  -6   6   6     1875.46     1867.18     87.53 o 
  -5   6   6     1422.96     1446.58     53.38 o 
  -4   6   6     1497.16     1592.96     40.33 o 
  -3   6   6       74.50       94.81     16.11 o 
  -2   6   6      302.21      404.18     29.01 o 
  -1   6   6      228.05      272.54     19.21 o 
   0   6   6     2918.90     2830.82     53.76 o 
   1   6   6     2442.74     2422.09     53.50 o 
   2   6   6     9707.79     9875.75     72.64 o 
   3   6   6       58.91       39.47      8.95 o 
   4   6   6      593.09      564.13     22.72 o 
   5   6   6      173.76      150.61     15.17 o 
   6   6   6      168.56      157.13     25.00 o 
   7   6   6      124.20      116.70     21.38 o 
   8   6   6      193.01      191.60     32.43 o 
  -9   7   6       75.54       92.67     33.93 o 
  -8   7   6      824.77      763.15     79.08 o 
  -7   7   6        0.37      -16.87     40.01 o 
  -6   7   6       13.81        6.79     21.04 o 
  -5   7   6      142.07      124.93     22.72 o 
  -4   7   6     2186.43     2187.98     55.24 o 
  -3   7   6      432.25      421.14     27.24 o 
  -2   7   6    12593.40    12961.34    172.30 o 
  -1   7   6       84.44      113.13     13.93 o 
   0   7   6     5448.00     5695.61    123.82 o 
   1   7   6      467.84      534.96     23.53 o 
   2   7   6      164.24      152.71     11.20 o 
   3   7   6      306.39      400.60     26.93 o 
   4   7   6     3646.44     3566.47     78.46 o 
   5   7   6      252.76      241.98     21.24 o 
   6   7   6     1133.49     1185.56     79.38 o 
   7   7   6       27.06        5.62     19.81 o 
   8   7   6      192.42      222.47     35.34 o 
  -9   8   6       18.41        4.14     31.19 o 
  -8   8   6      411.07      394.48     54.88 o 
  -7   8   6       99.07       92.72     28.06 o 
  -6   8   6     2642.84     2569.18     89.92 o 
  -5   8   6        1.15       16.68     17.70 o 
  -4   8   6     2444.10     2401.91     84.86 o 
  -3   8   6      278.82      187.90     25.62 o 
  -2   8   6        4.41       -8.08     12.80 o 
  -1   8   6        1.38        7.80      9.21 o 
   0   8   6     4677.75     5160.22    105.39 o 
   1   8   6      395.31      362.77     20.53 o 
   2   8   6     4288.18     4084.84     57.86 o 
   3   8   6       14.41       18.53     11.01 o 
   4   8   6     1181.35     1179.36     45.90 o 
   5   8   6        3.09        4.05     14.87 o 
   6   8   6       17.66      -10.44     28.02 o 
   7   8   6        7.12        7.23     17.51 o 
   8   8   6      547.94      584.32     64.55 o 
  -9   9   6      241.93      311.93     64.37 o 
  -8   9   6      504.88      458.78    182.27 o 
  -7   9   6      266.23      296.90     64.49 o 
  -6   9   6       10.17      -21.69     23.22 o 
  -5   9   6      181.04      158.83     29.43 o 
  -4   9   6     1219.10     1334.37     64.23 o 
  -3   9   6     1204.37     1252.28     72.41 o 
  -2   9   6     4664.75     4726.76     97.44 o 
  -1   9   6     3803.66     3849.75     82.02 o 
   0   9   6     2241.97     2202.68     68.80 o 
   1   9   6      299.06      323.52     16.83 o 
   2   9   6      156.89      120.24     14.60 o 
   3   9   6      604.53      617.75     36.49 o 
   4   9   6     1283.65     1335.11     63.10 o 
   5   9   6      588.77      578.66     38.94 o 
   6   9   6      705.03      688.82     60.16 o 
   7   9   6      327.67      342.48     42.30 o 
   8   9   6      151.48       68.92     27.22 o 
  -9  10   6       32.78       98.15     40.11 o 
  -8  10   6       51.32       87.42     36.47 o 
  -7  10   6      980.58     1004.27     80.43 o 
  -6  10   6      363.11      367.54     43.59 o 
  -5  10   6     2119.64     2001.92     82.04 o 
  -4  10   6      446.28      378.81     35.57 o 
  -3  10   6      932.10      850.79     62.38 o 
  -2  10   6       24.54       34.85     18.52 o 
  -1  10   6      304.76      364.67     28.07 o 
   0  10   6      794.39      858.90     41.02 o 
   1  10   6     2918.17     2988.47     66.67 o 
   2  10   6      389.97      367.76     30.47 o 
   3  10   6     2066.27     1958.71     71.39 o 
   4  10   6      364.05      354.46     36.80 o 
   5  10   6       62.07       88.92     17.97 o 
   6  10   6        0.28        6.63     20.12 o 
   7  10   6      248.22      208.68     47.44 o 
   8  10   6      190.00      199.84     40.15 o 
  -9  11   6      448.96      417.11     74.25 o 
  -8  11   6        0.45       22.85     20.22 o 
  -7  11   6      712.46      792.01     71.20 o 
  -6  11   6        4.01       32.01     23.57 o 
  -5  11   6      150.83      124.86     25.00 o 
  -4  11   6        3.79       17.48     12.28 o 
  -3  11   6     3217.47     2968.08    160.49 o 
  -2  11   6       92.96       87.21     23.79 o 
  -1  11   6     6162.00     6183.75    188.77 o 
   0  11   6       21.04        2.26     12.57 o 
   1  11   6      867.99      876.73     41.35 o 
   2  11   6       51.43       22.25     12.79 o 
   3  11   6     1074.23     1183.21     66.60 o 
   4  11   6       39.65       47.60     17.17 o 
   5  11   6     1826.65     1803.72     96.80 o 
   6  11   6       32.08       29.54     20.79 o 
   7  11   6      678.19      752.97     62.39 o 
   8  11   6        1.35       60.55     26.31 o 
  -8  12   6       42.06      -45.97     45.97 o 
  -7  12   6      931.16     1035.35     97.57 o 
  -6  12   6      415.58      430.17     61.88 o 
  -5  12   6     3160.73     3110.68    100.71 o 
  -4  12   6      174.19      131.84     22.08 o 
  -3  12   6      485.89      470.03     41.03 o 
  -2  12   6       20.40       23.14     19.45 o 
  -1  12   6     1003.57      957.43     62.65 o 
   0  12   6     1000.00     1005.89     48.18 o 
   1  12   6     1864.67     1891.67     51.04 o 
   2  12   6      850.76      891.96     43.24 o 
   3  12   6     2857.06     2646.42     77.30 o 
   4  12   6       97.04      107.89     23.72 o 
   5  12   6      238.23      267.86     39.00 o 
   6  12   6       11.16       22.88     21.67 o 
   7  12   6      187.94      166.60     27.66 o 
   8  12   6       87.20       65.78     54.15 o 
  -8  13   6      205.22      167.59     43.44 o 
  -7  13   6      293.67      234.18     49.77 o 
  -6  13   6       22.14       24.93     24.18 o 
  -5  13   6      687.30      618.96     61.80 o 
  -4  13   6      269.83      332.83     33.86 o 
  -3  13   6     1860.72     1861.35     67.70 o 
  -2  13   6     4100.96     4150.96    136.10 o 
  -1  13   6     2034.30     1960.01     89.94 o 
   0  13   6     2168.47     2074.09     41.14 o 
   1  13   6       54.55       69.77     17.82 o 
   2  13   6        2.69       -4.98     10.77 o 
   3  13   6      229.10      181.42     13.98 o 
   4  13   6      872.18      923.09     74.94 o 
   5  13   6      867.20      855.53     75.18 o 
   6  13   6      545.49      548.62     60.96 o 
   7  13   6      363.22      380.16     44.25 o 
  -8  14   6       57.63       41.13     20.92 o 
  -7  14   6      127.14      138.96     40.86 o 
  -6  14   6     1343.76     1524.59     96.39 o 
  -5  14   6       11.28        6.87     30.84 o 
  -4  14   6     1553.55     1495.98     59.31 o 
  -3  14   6      112.46       97.19     21.31 o 
  -2  14   6      209.38      201.69     36.41 o 
  -1  14   6      147.49      148.25     23.87 o 
   0  14   6      987.44     1007.72     35.99 o 
   1  14   6      218.03      242.36     32.39 o 
   2  14   6     3268.00     3574.63     90.20 o 
   3  14   6      112.72      109.81     11.63 o 
   4  14   6     1061.55      925.39     90.51 o 
   5  14   6        0.46       -2.91     20.11 o 
   6  14   6       51.46       60.18     27.03 o 
   7  14   6        2.55       23.14     21.77 o 
  -8  15   6      398.81      355.78     46.31 o 
  -7  15   6        3.34       37.58     24.26 o 
  -6  15   6       56.63       96.42     24.65 o 
  -5  15   6       13.80        1.02     19.74 o 
  -4  15   6     2079.58     1940.91    104.09 o 
  -3  15   6        0.31       27.23     22.79 o 
  -2  15   6     4058.34     3938.00    138.05 o 
  -1  15   6      163.51      141.84     12.85 o 
   0  15   6      353.90      294.87     19.77 o 
   1  15   6        0.08       -2.95     12.06 o 
   2  15   6        9.04       21.82     13.56 o 
   3  15   6       11.75        5.94      9.66 o 
   4  15   6      890.26      936.52     78.29 o 
   5  15   6       10.83       25.81     24.59 o 
   6  15   6      871.78      869.05     78.12 o 
   7  15   6        1.21       -4.67     20.43 o 
  -7  16   6       95.34       39.90     27.94 o 
  -6  16   6      957.66     1043.01     73.58 o 
  -5  16   6      293.87      279.84     36.75 o 
  -4  16   6      379.32      403.27     44.03 o 
  -3  16   6       20.86      -23.93     23.93 o 
  -2  16   6       22.49       -0.16      8.76 o 
  -1  16   6        9.16       11.26      8.01 o 
   0  16   6     1534.09     1545.83     60.38 o 
   1  16   6      517.79      565.02     38.85 o 
   2  16   6     2660.79     2826.60     85.24 o 
   3  16   6      253.27      298.85     26.83 o 
   4  16   6      162.98      129.09     34.84 o 
   5  16   6       67.98       79.51     24.75 o 
   6  16   6       39.45       71.96     37.06 o 
  -7  17   6      114.01      130.29     29.81 o 
  -6  17   6        0.70        5.96     14.80 o 
  -5  17   6       36.62       41.47     15.75 o 
  -4  17   6       98.38       71.71     20.26 o 
  -3  17   6     1054.72     1105.31     53.94 o 
  -2  17   6     1205.94     1096.84     45.59 o 
  -1  17   6     1429.56     1375.88     57.52 o 
   0  17   6      763.76      823.42     58.63 o 
   1  17   6       82.79       75.60     16.93 o 
   2  17   6        0.07       11.90     11.96 o 
   3  17   6        0.95      -14.30     19.87 o 
   4  17   6      346.65      305.61     47.26 o 
   5  17   6      397.29      420.68     50.99 o 
   6  17   6      207.63      169.69     50.80 o 
  -7  18   6      438.98      563.98     68.97 o 
  -6  18   6       83.18      100.62     21.01 o 
  -5  18   6      929.53      894.55     53.46 o 
  -4  18   6        4.08      -14.01     14.01 o 
  -3  18   6      297.76      288.07     47.80 o 
  -2  18   6       65.66       23.59     23.17 o 
  -1  18   6       90.63       93.47     23.78 o 
   0  18   6       43.63       28.94     12.76 o 
   1  18   6     1793.98     1888.54     72.07 o 
   2  18   6      106.52       89.35     18.20 o 
   3  18   6      793.33      882.00     75.71 o 
   4  18   6        7.00       40.45     28.28 o 
   5  18   6       68.35       22.96     36.77 o 
   6  18   6        2.92      -29.62     29.62 o 
  -6  19   6        4.83        7.14     26.18 o 
  -5  19   6       61.19       29.88     19.48 o 
  -4  19   6       34.03       24.35     23.35 o 
  -3  19   6     1100.45     1162.24     88.52 o 
  -2  19   6        8.59       32.89     18.11 o 
  -1  19   6     1476.99     1491.76     80.06 o 
   0  19   6       72.87       55.42     18.28 o 
   1  19   6      161.31      171.91     23.86 o 
   2  19   6       12.29        6.39     15.47 o 
   3  19   6       96.53      107.74     31.55 o 
   4  19   6        0.55      -20.33     24.26 o 
   5  19   6      461.01      457.50     51.67 o 
  -6  20   6      144.17      189.40     37.44 o 
  -5  20   6      500.85      530.31     58.96 o 
  -4  20   6      233.00      278.88     53.53 o 
  -3  20   6      157.50      124.82     33.63 o 
  -2  20   6        2.53      -19.49     19.49 o 
  -1  20   6        0.80       18.77     18.88 o 
   0  20   6      219.62      260.48     35.15 o 
   1  20   6      877.23      900.58     62.18 o 
   2  20   6      851.30      892.83     88.30 o 
   3  20   6      508.81      622.25     68.13 o 
   4  20   6      152.98      154.69     36.23 o 
   5  20   6       13.43       25.71     25.49 o 
  -5  21   6       26.86       21.67     21.08 o 
  -4  21   6      171.62      201.69     45.49 o 
  -3  21   6      165.34      169.26     33.99 o 
  -2  21   6     1200.59     1232.01     78.45 o 
  -1  21   6      325.08      328.23     40.90 o 
   0  21   6      786.85      757.39     58.83 o 
   1  21   6       30.70       14.80     16.24 o 
   2  21   6       10.27      -15.12     20.81 o 
   3  21   6      187.41      282.06     57.48 o 
   4  21   6      247.39      223.12     57.19 o 
  -4  22   6      562.54      610.41     72.64 o 
  -3  22   6        0.14      -23.05     23.05 o 
  -2  22   6        0.01        2.74     15.23 o 
  -1  22   6        1.02        6.71     18.74 o 
   0  22   6      503.26      551.77     59.20 o 
   1  22   6       10.18       30.15     16.42 o 
   2  22   6      570.70      586.41     88.03 o 
   3  22   6        0.48      165.12    238.05 o 
   4  22   6      178.54      241.32     61.18 o 
  -4  23   6      252.56      172.61     33.92 o 
  -3  23   6       14.83       21.09     21.33 o 
  -2  23   6      636.36      601.91     60.85 o 
  -1  23   6      141.04      174.41     32.08 o 
   0  23   6      262.23      306.30     41.73 o 
   1  23   6       35.70       28.98     21.47 o 
   2  23   6        8.72       15.87     28.35 o 
   3  23   6       66.50       51.60     35.57 o 
  -2  24   6       23.68       28.99     41.47 o 
  -1  24   6       28.13       32.48     21.35 o 
   0  24   6      167.44      191.35     34.12 o 
   1  24   6      280.48      337.75     51.05 o 
   2  24   6      439.76      459.63     79.83 o 
  -9   0   7      487.73      418.62    110.10 o 
  -7   0   7     1546.99     1455.18    174.33 o 
  -5   0   7     2572.90     2194.92    187.57 o 
  -3   0   7     3006.42     2895.38    181.78 o 
  -1   0   7     4422.84     4974.17    119.96 o 
   1   0   7     7054.18     7112.82    133.82 o 
   3   0   7      347.25      348.91     25.09 o 
   5   0   7      837.15      911.54     59.50 o 
   7   0   7      792.08      684.05    104.10 o 
  -9   1   7      211.43      281.47     67.75 o 
  -8   1   7        9.98        0.77     30.22 o 
  -7   1   7      289.64      339.52     65.93 o 
  -6   1   7      517.36      435.88     73.56 o 
  -5   1   7     3171.18     3602.18    168.81 o 
  -4   1   7     1609.83     1823.74    112.40 o 
  -3   1   7     7154.57     7138.53    137.73 o 
  -2   1   7      992.18     1047.88     47.14 o 
  -1   1   7      135.96      103.88     10.08 o 
   0   1   7       89.17       67.77      9.34 o 
   1   1   7     3540.34     3519.77     53.83 o 
   2   1   7     1189.07     1235.04     32.24 o 
   3   1   7     4362.59     4389.36     57.52 o 
   4   1   7      607.95      585.53     24.43 o 
   5   1   7     1509.07     1510.23     42.55 o 
   6   1   7       27.02       32.78     12.06 o 
   7   1   7        3.18       31.18     23.38 o 
   8   1   7       62.84       46.08     29.29 o 
  -9   2   7      209.02      230.19     93.79 o 
  -8   2   7      755.21      811.09    100.19 o 
  -7   2   7      804.41      823.99     97.47 o 
  -6   2   7      977.80      882.87     96.24 o 
  -5   2   7     1069.50     1208.75    101.30 o 
  -4   2   7       10.20       32.61     20.42 o 
  -3   2   7      943.03      965.45     37.65 o 
  -2   2   7     5807.93     6299.29     95.17 o 
  -1   2   7     2188.01     2189.27     48.55 o 
   0   2   7     6642.42     6800.53     81.56 o 
   1   2   7     5554.02     5627.58     60.21 o 
   2   2   7      101.97       79.61      8.19 o 
   3   2   7      583.55      548.07     17.83 o 
   4   2   7      105.33       87.68      8.84 o 
   5   2   7      653.18      661.29     23.64 o 
   6   2   7      656.71      685.52     30.99 o 
   7   2   7      708.52      721.53     50.83 o 
   8   2   7      285.13      270.08     41.83 o 
  -9   3   7       49.41      111.16     49.39 o 
  -8   3   7       12.84       24.18     37.61 o 
  -7   3   7      204.56      143.44     48.18 o 
  -6   3   7     1962.56     1764.85    139.86 o 
  -5   3   7        3.58        9.79     18.79 o 
  -4   3   7     7404.59     7787.47    146.92 o 
  -3   3   7      431.41      393.30     25.95 o 
  -2   3   7     2272.27     2309.34     58.78 o 
  -1   3   7     1184.12     1187.29     39.25 o 
   0   3   7      818.46      808.32     25.04 o 
   1   3   7      992.44      922.01     25.57 o 
   2   3   7     3275.87     3298.63     46.52 o 
   3   3   7      373.09      330.87     14.31 o 
   4   3   7     2554.81     2603.12     53.15 o 
   5   3   7       86.48       98.73     11.30 o 
   6   3   7      439.64      427.16     32.19 o 
   7   3   7       86.52       57.24     21.33 o 
   8   3   7       47.28       12.60     27.17 o 
  -9   4   7        0.05      -16.83     33.21 o 
  -8   4   7     1533.36     1552.77    137.69 o 
  -7   4   7       24.78      -34.58     73.28 o 
  -6   4   7     1684.51     1526.80     79.80 o 
  -5   4   7      229.42      112.91     25.97 o 
  -4   4   7        2.97       -0.15     17.61 o 
  -3   4   7       12.59       24.86     12.89 o 
  -2   4   7     5730.24     5507.84     90.48 o 
  -1   4   7     1351.34     1439.04     43.32 o 
   0   4   7     8900.52     9034.40     90.85 o 
   1   4   7       82.05       68.80      9.28 o 
   2   4   7     2365.32     2349.92     40.08 o 
   3   4   7       29.66       40.21      8.58 o 
   4   4   7       67.76       86.66     10.59 o 
   5   4   7       42.45       24.03     19.35 o 
   6   4   7     2280.18     2386.07     76.50 o 
   7   4   7       15.73       13.85     26.68 o 
   8   4   7      422.49      413.42     63.27 o 
  -9   5   7        9.82       17.63     28.72 o 
  -8   5   7        0.33      -35.86     35.86 o 
  -7   5   7        6.19      -10.30     30.36 o 
  -6   5   7     1175.84     1184.71     85.43 o 
  -5   5   7      667.73      692.22     38.90 o 
  -4   5   7     4214.73     4209.12    113.39 o 
  -3   5   7     1915.94     1956.08     63.42 o 
  -2   5   7     2559.35     2699.62     69.97 o 
  -1   5   7      482.44      412.44     24.66 o 
   0   5   7       23.11       12.07      9.79 o 
   1   5   7      483.98      558.89     20.35 o 
   2   5   7     7507.93     7663.39     77.59 o 
   3   5   7     1400.53     1362.25     38.55 o 
   4   5   7     2167.81     2217.66     64.72 o 
   5   5   7      357.61      313.39     33.46 o 
   6   5   7      194.96      200.13     25.22 o 
   7   5   7       27.15        4.95     25.24 o 
   8   5   7        2.42      -20.44     33.17 o 
  -9   6   7      483.94      434.72     79.40 o 
  -8   6   7      479.62      543.07     66.60 o 
  -7   6   7     1522.83     1486.28    101.13 o 
  -6   6   7      135.16      144.51     26.88 o 
  -5   6   7       79.21      109.10     13.73 o 
  -4   6   7       18.33       22.61     11.46 o 
  -3   6   7      292.75      301.07     25.68 o 
  -2   6   7     1395.69     1337.44     52.48 o 
  -1   6   7     5613.24     5613.35    122.09 o 
   0   6   7     3226.86     3292.03     68.07 o 
   1   6   7     3361.55     3286.08     57.61 o 
   2   6   7       21.17       32.29      6.27 o 
   3   6   7        0.77       13.26     14.44 o 
   4   6   7       53.91       39.74     14.36 o 
   5   6   7      549.38      556.90     45.34 o 
   6   6   7      646.10      684.87     54.45 o 
   7   6   7      436.37      503.39     50.75 o 
   8   6   7       56.88       73.53     32.96 o 
  -9   7   7      131.02      156.72     41.04 o 
  -8   7   7        0.40       33.73     26.35 o 
  -7   7   7      302.38      308.65     41.29 o 
  -6   7   7      159.30      136.32     27.25 o 
  -5   7   7     3093.59     2923.60     60.79 o 
  -4   7   7      227.06      249.48     18.16 o 
  -3   7   7     4351.77     4536.98    107.03 o 
  -2   7   7      105.92       96.78     20.33 o 
  -1   7   7      296.78      252.54     29.43 o 
   0   7   7        7.47       28.43     10.51 o 
   1   7   7     2512.59     2319.05     48.24 o 
   2   7   7      342.41      350.84     15.47 o 
   3   7   7     9513.67     9463.25    121.46 o 
   4   7   7       17.05        1.42     12.72 o 
   5   7   7     1093.29     1178.66     62.24 o 
   6   7   7        0.92       53.20     21.17 o 
   7   7   7       79.66       81.96     25.56 o 
   8   7   7        2.91      -25.31     30.42 o 
  -9   8   7      600.74      539.07     70.35 o 
  -8   8   7       67.27       21.91     47.87 o 
  -7   8   7     1444.48     1594.25     89.20 o 
  -6   8   7      182.81      189.37     32.86 o 
  -5   8   7      250.84      198.09     25.00 o 
  -4   8   7       54.79       33.05      9.79 o 
  -3   8   7     1182.83     1115.40     61.83 o 
  -2   8   7       22.73       17.02      7.61 o 
  -1   8   7     6991.94     6635.41    118.10 o 
   0   8   7      273.73      245.75     19.19 o 
   1   8   7     3790.53     3844.24     83.61 o 
   2   8   7        6.29        0.35      7.59 o 
   3   8   7      546.39      554.98     15.76 o 
   4   8   7       43.22       53.27     19.32 o 
   5   8   7      674.61      694.77     50.67 o 
   6   8   7        1.19       -2.20     18.45 o 
   7   8   7      585.93      615.58     63.71 o 
   8   8   7       14.84       19.58     24.05 o 
  -9   9   7       47.13       -1.30     34.79 o 
  -8   9   7        4.80      -25.33     59.81 o 
  -7   9   7      105.42       48.72     23.34 o 
  -6   9   7      514.24      468.06     79.50 o 
  -5   9   7     1409.96     1440.41     62.84 o 
  -4   9   7     1355.63     1210.37     63.52 o 
  -3   9   7     1791.90     1878.55     79.50 o 
  -2   9   7     2024.18     1973.92     61.60 o 
  -1   9   7       66.55       87.74     16.08 o 
   0   9   7       37.37       26.48     11.23 o 
   1   9   7      596.12      590.15     29.22 o 
   2   9   7      844.35      878.63     30.50 o 
   3   9   7     3044.42     2896.62     59.41 o 
   4   9   7     1319.93     1211.64     70.82 o 
   5   9   7      822.59      876.98     67.55 o 
   6   9   7      202.74      207.28     34.66 o 
   7   9   7       23.54      -25.98     29.29 o 
   8   9   7       18.62        9.64     18.31 o 
  -8  10   7      732.47      742.34     75.09 o 
  -7  10   7      266.35      365.65     51.03 o 
  -6  10   7     1057.28     1169.54     84.40 o 
  -5  10   7      231.61      166.71     28.04 o 
  -4  10   7       82.52       56.30     17.75 o 
  -3  10   7      281.38      296.69     50.23 o 
  -2  10   7     1253.55     1244.47     53.61 o 
  -1  10   7      815.18      838.59     40.24 o 
   0  10   7     4107.94     4146.58     83.80 o 
   1  10   7      862.16      846.17     26.95 o 
   2  10   7      753.70      751.12     27.57 o 
   3  10   7      364.21      354.50     31.69 o 
   4  10   7      128.45      121.83     24.90 o 
   5  10   7      151.82      102.51     29.19 o 
   6  10   7      579.67      596.20     58.18 o 
   7  10   7      200.05      141.69     37.09 o 
   8  10   7      295.60      270.09     66.32 o 
  -8  11   7        0.42        6.79     52.46 o 
  -7  11   7        0.07      -26.07     26.07 o 
  -6  11   7     1205.36     1228.98    104.10 o 
  -5  11   7       13.32        7.26     15.19 o 
  -4  11   7     1794.46     1911.74    127.54 o 
  -3  11   7       37.73       40.95     24.20 o 
  -2  11   7     3104.43     3311.24    121.52 o 
  -1  11   7       46.26       31.45     15.39 o 
   0  11   7        5.00       16.67     13.92 o 
   1  11   7      191.62      197.93     18.95 o 
   2  11   7     1951.14     1881.55     45.70 o 
   3  11   7       23.62       18.96     18.80 o 
   4  11   7     2556.51     2403.85     90.02 o 
   5  11   7       41.44       22.10     32.75 o 
   6  11   7      398.78      371.10     49.46 o 
   7  11   7        0.95       37.29     19.70 o 
  -8  12   7      381.73      320.13     51.55 o 
  -7  12   7      111.82       42.63     25.13 o 
  -6  12   7      828.26      796.16     85.97 o 
  -5  12   7      109.43       93.05     29.81 o 
  -4  12   7       48.09       47.57     17.23 o 
  -3  12   7      165.39       48.85     26.13 o 
  -2  12   7     2345.15     2409.30    130.36 o 
  -1  12   7     1422.34     1307.96     61.22 o 
   0  12   7     5252.55     5494.49    113.80 o 
   1  12   7      885.00      767.24     37.14 o 
   2  12   7      947.64      973.67     42.81 o 
   3  12   7        2.42       19.60      9.65 o 
   4  12   7      112.40      120.27     39.60 o 
   5  12   7      110.93       94.91     29.71 o 
   6  12   7      540.05      570.16     64.41 o 
   7  12   7       44.62       30.38     20.35 o 
  -8  13   7        9.14      -29.01     29.01 o 
  -7  13   7       31.05       29.80     21.56 o 
  -6  13   7      315.34      274.13     54.67 o 
  -5  13   7     1625.89     1647.60     99.53 o 
  -4  13   7     2084.75     2106.97     82.29 o 
  -3  13   7      689.15      788.10     65.80 o 
  -2  13   7     1312.55     1375.82     82.91 o 
  -1  13   7       52.65       38.99     17.20 o 
   0  13   7      362.75      417.28     69.45 o 
   1  13   7        2.16        9.75      9.89 o 
   2  13   7      576.12      542.87     31.45 o 
   3  13   7     1588.34     1489.84     71.10 o 
   4  13   7     1434.38     1762.94    127.34 o 
   5  13   7      689.40      752.90     67.65 o 
   6  13   7      104.15       37.28     21.02 o 
   7  13   7        0.19       10.88     24.05 o 
  -8  14   7       79.20      142.24     39.26 o 
  -7  14   7      665.34      705.79     86.42 o 
  -6  14   7      167.77      133.52     33.04 o 
  -5  14   7       77.59       26.28     25.43 o 
  -4  14   7      307.17      355.82     49.00 o 
  -3  14   7      537.83      506.84     38.78 o 
  -2  14   7      790.71      899.58     69.73 o 
  -1  14   7     1850.88     1875.49     78.34 o 
   0  14   7       16.98       31.98      6.38 o 
   1  14   7     1064.00     1137.76     52.73 o 
   2  14   7       37.56       38.15     13.13 o 
   3  14   7       51.81       39.19      9.82 o 
   4  14   7       86.68       80.74     27.96 o 
   5  14   7      155.67      130.90     31.69 o 
   6  14   7       30.40       18.66     18.12 o 
   7  14   7      377.01      447.29     80.99 o 
  -7  15   7       68.96       86.21     36.20 o 
  -6  15   7        4.00       22.24     24.28 o 
  -5  15   7     1315.71     1246.57     90.02 o 
  -4  15   7      338.84      343.16     85.35 o 
  -3  15   7     2116.61     2136.29    110.31 o 
  -2  15   7        7.37      -14.18     40.68 o 
  -1  15   7       34.62       29.43     15.83 o 
   0  15   7        1.17       -7.28     19.09 o 
   1  15   7     1229.00     1224.82     53.89 o 
   2  15   7        0.02        0.39     17.65 o 
   3  15   7     1882.36     1775.41     89.86 o 
   4  15   7       60.92       54.80     22.81 o 
   5  15   7      576.64      587.36     65.39 o 
   6  15   7        4.90       46.13     22.76 o 
  -7  16   7      524.27      550.29     75.64 o 
  -6  16   7      141.73       97.17     28.07 o 
  -5  16   7      134.11      146.54     30.02 o 
  -4  16   7        5.49       24.41     21.77 o 
  -3  16   7      143.04      174.83     29.72 o 
  -2  16   7      255.78      212.93     22.56 o 
  -1  16   7     1887.43     2004.57     69.86 o 
   0  16   7      305.57      313.83     27.37 o 
   1  16   7     1587.17     1686.76     67.81 o 
   2  16   7      221.01      221.72     26.19 o 
   3  16   7        1.43      -22.09     22.09 o 
   4  16   7        0.18        3.99     26.73 o 
   5  16   7      352.83      326.61     49.73 o 
   6  16   7      188.21      183.29     41.64 o 
  -7  17   7       17.71       17.44     21.05 o 
  -6  17   7      234.66      221.89     37.63 o 
  -5  17   7      347.43      341.10     39.88 o 
  -4  17   7     1061.56     1108.47     89.45 o 
  -3  17   7      271.16      283.50     38.47 o 
  -2  17   7      626.87      566.68     60.00 o 
  -1  17   7       46.15       44.76     12.22 o 
   0  17   7        2.35        0.02     10.68 o 
   1  17   7      133.19      141.94     22.03 o 
   2  17   7      366.36      354.51     32.28 o 
   3  17   7      948.97      912.51     67.93 o 
   4  17   7      458.28      501.33     70.90 o 
   5  17   7      116.68       78.04     34.32 o 
   6  17   7      126.05      154.28     36.85 o 
  -6  18   7      287.96      268.43     40.36 o 
  -5  18   7        0.04      -20.85     20.85 o 
  -4  18   7        2.27        7.91     16.95 o 
  -3  18   7        0.33        3.60     18.84 o 
  -2  18   7      402.55      398.17     51.34 o 
  -1  18   7      190.34      191.63     27.40 o 
   0  18   7     1714.77     1838.94     65.37 o 
   1  18   7       18.03      -15.26     15.26 o 
   2  18   7      409.03      491.39     38.52 o 
   3  18   7        1.97       34.14     26.68 o 
   4  18   7        5.32       25.70     30.22 o 
   5  18   7        4.26       20.41     16.97 o 
  -6  19   7      214.00      231.72     41.25 o 
  -5  19   7       10.78       41.15     20.78 o 
  -4  19   7      908.35      953.08     85.54 o 
  -3  19   7       67.88       -4.70     32.71 o 
  -2  19   7      517.90      462.61     48.02 o 
  -1  19   7       19.29       -9.58     16.04 o 
   0  19   7       19.79       -3.82     17.80 o 
   1  19   7       21.86       22.77     16.01 o 
   2  19   7      779.85      868.31     64.82 o 
   3  19   7        6.13       12.31     17.84 o 
   4  19   7      596.01      596.81     69.29 o 
   5  19   7       21.19       32.61     23.57 o 
  -5  20   7       76.98       72.52     29.47 o 
  -4  20   7        0.33       -0.21     28.69 o 
  -3  20   7       55.97       29.67     22.49 o 
  -2  20   7      184.20      214.98     48.83 o 
  -1  20   7      181.03      161.00     38.63 o 
   0  20   7     1186.07     1167.11     65.04 o 
   1  20   7      476.27      510.16     48.93 o 
   2  20   7      146.51      132.39     33.99 o 
   3  20   7       41.35      -36.63     36.63 o 
   4  20   7       19.75       20.93     33.14 o 
  -5  21   7      227.84      320.33     49.02 o 
  -4  21   7      173.20      169.53     40.19 o 
  -3  21   7      613.41      685.62     68.93 o 
  -2  21   7       53.72       26.69     17.02 o 
  -1  21   7       50.40       32.78     19.89 o 
   0  21   7       11.22      -17.44     17.44 o 
   1  21   7      171.68      163.47     29.91 o 
   2  21   7      198.30      199.70     42.16 o 
   3  21   7      592.84      498.38     80.98 o 
   4  21   7      149.04      181.58     49.98 o 
  -4  22   7        2.31      -25.41     25.41 o 
  -3  22   7      143.98       94.13     28.25 o 
  -2  22   7       54.58       40.10     23.26 o 
  -1  22   7      544.61      547.44     49.28 o 
   0  22   7       21.83        0.87     13.31 o 
   1  22   7      609.87      605.91     69.24 o 
   2  22   7        0.03       47.52     29.51 o 
   3  22   7        0.98       10.10     53.69 o 
  -3  23   7      341.12      352.61     47.16 o 
  -2  23   7       78.90       55.56     21.46 o 
  -1  23   7        4.61        9.62     11.13 o 
   0  23   7        7.00      -21.18     21.18 o 
   1  23   7      232.97      221.11     44.98 o 
   2  23   7      111.97      156.95     51.71 o 
  -1  24   7      268.64      274.53     53.05 o 
   0  24   7      352.00      343.96     46.92 o 
  -8   0   8      578.01      533.30    117.17 o 
  -6   0   8       94.52       48.90     56.93 o 
  -4   0   8     4012.79     3602.08    226.99 o 
  -2   0   8     5495.65     5801.63    228.23 o 
   0   0   8     2881.55     2928.88     78.61 o 
   2   0   8      332.65      293.20     26.67 o 
   4   0   8     3830.18     3535.89    111.24 o 
   6   0   8     1603.66     1737.48     95.11 o 
   8   0   8        9.82       91.30     35.81 o 
  -9   1   8        9.95      -37.81    106.98 o 
  -8   1   8      605.03      666.59     94.50 o 
  -7   1   8      229.05      345.89     72.46 o 
  -6   1   8     2370.21     2649.12    160.90 o 
  -5   1   8      700.11      888.12     90.42 o 
  -4   1   8     3061.09     3065.19    199.28 o 
  -3   1   8       13.02       -6.77      9.25 o 
  -2   1   8      934.53      789.06     43.33 o 
  -1   1   8     1413.09     1271.50     32.58 o 
   0   1   8     4811.01     4648.73     61.74 o 
   1   1   8      882.58      832.89     29.11 o 
   2   1   8     3746.24     3755.61     60.39 o 
   3   1   8        6.44        9.44      7.49 o 
   4   1   8      653.22      617.36     29.40 o 
   5   1   8       16.40       25.27      9.96 o 
   6   1   8      128.06       92.47     24.73 o 
   7   1   8       12.70       44.49     20.54 o 
   8   1   8      529.45      510.51     58.93 o 
  -9   2   8      279.01      397.52     80.68 o 
  -8   2   8      230.58      244.34     63.04 o 
  -7   2   8      103.06       98.45     40.34 o 
  -6   2   8       18.65       19.77     33.54 o 
  -5   2   8      663.90      528.15     75.99 o 
  -4   2   8     1114.76     1226.56     64.37 o 
  -3   2   8     5567.62     5441.07     93.42 o 
  -2   2   8     2329.10     2474.61     64.48 o 
  -1   2   8     1954.22     1911.42     46.68 o 
   0   2   8     1636.37     1785.54     46.85 o 
   1   2   8       25.24       24.45      9.08 o 
   2   2   8      321.31      315.34     14.95 o 
   3   2   8     1774.36     1805.52     43.54 o 
   4   2   8      598.95      595.65     28.30 o 
   5   2   8     1118.94     1152.02     43.31 o 
   6   2   8      600.50      734.01     59.65 o 
   7   2   8      102.77      126.97     40.46 o 
   8   2   8      145.66      142.24     33.43 o 
  -9   3   8       92.06       85.09     52.94 o 
  -8   3   8      118.54       50.67     44.57 o 
  -7   3   8     1224.15     1336.37    166.19 o 
  -6   3   8       91.94       34.57     33.22 o 
  -5   3   8     2751.66     3073.97    132.98 o 
  -4   3   8      180.91      147.01     27.00 o 
  -3   3   8      182.99      156.22     21.67 o 
  -2   3   8       14.28       14.05     10.59 o 
  -1   3   8     5908.11     5972.54     91.63 o 
   0   3   8       94.27       98.21     10.45 o 
   1   3   8     5237.98     4994.88     60.13 o 
   2   3   8     1336.56     1354.04     32.14 o 
   3   3   8     1186.66     1246.68     28.06 o 
   4   3   8       31.79       16.06     11.30 o 
   5   3   8       10.32        2.25     19.51 o 
   6   3   8       66.48       36.47     41.15 o 
   7   3   8      668.60      562.81     67.68 o 
   8   3   8        9.20       40.75     24.62 o 
  -9   4   8      564.78      673.67     78.67 o 
  -8   4   8        1.72       52.33     27.56 o 
  -7   4   8      177.46       92.88     59.72 o 
  -6   4   8        6.00       17.65     28.12 o 
  -5   4   8     1065.37     1028.25     62.86 o 
  -4   4   8       69.65       18.45     18.15 o 
  -3   4   8     5314.96     5170.41    105.77 o 
  -2   4   8      481.15      422.67     27.92 o 
  -1   4   8     4579.21     4803.09     88.71 o 
   0   4   8       24.16       18.71      7.73 o 
   1   4   8      399.79      446.03     19.49 o 
   2   4   8       31.98       18.82      7.09 o 
   3   4   8      351.48      388.53     18.16 o 
   4   4   8        2.52       -6.13      6.13 o 
   5   4   8     2155.00     2147.50     67.62 o 
   6   4   8       16.34      -15.67     24.21 o 
   7   4   8      430.01      564.51     66.83 o 
   8   4   8       24.68       30.04     44.91 o 
  -9   5   8      100.94       34.46     31.93 o 
  -8   5   8      185.42      170.45     42.99 o 
  -7   5   8     1726.63     1523.16    104.47 o 
  -6   5   8      621.12      614.66     43.78 o 
  -5   5   8      772.20      661.10     51.50 o 
  -4   5   8       62.22       92.28     21.79 o 
  -3   5   8      221.27      181.94     35.25 o 
  -2   5   8      157.15      118.84     26.05 o 
  -1   5   8      857.65      886.01     36.75 o 
   0   5   8      592.57      530.70     27.81 o 
   1   5   8     7004.83     7108.85     89.84 o 
   2   5   8      533.22      511.90     20.68 o 
   3   5   8      555.47      545.41     22.81 o 
   4   5   8       68.30       91.90     11.19 o 
   5   5   8       18.09       43.83     21.01 o 
   6   5   8       18.59       40.21     22.09 o 
   7   5   8      355.85      364.14     42.50 o 
   8   5   8       77.85      103.78     33.68 o 
  -9   6   8      227.75      194.11     50.83 o 
  -8   6   8      293.07      234.38     50.49 o 
  -7   6   8        0.41        7.43     26.93 o 
  -6   6   8        2.85      -19.67     20.95 o 
  -5   6   8      784.44      805.78     45.37 o 
  -4   6   8     2790.46     3026.66     82.70 o 
  -3   6   8     2029.69     2184.42    101.80 o 
  -2   6   8     3049.66     3095.82     85.25 o 
  -1   6   8      511.39      567.19     33.68 o 
   0   6   8      369.11      363.52     26.03 o 
   1   6   8       12.38       18.97      9.74 o 
   2   6   8      163.14      163.90     13.95 o 
   3   6   8      406.92      426.08     23.30 o 
   4   6   8     1973.45     1992.93     80.78 o 
   5   6   8      681.13      731.10     75.75 o 
   6   6   8      491.01      414.93     50.98 o 
   7   6   8        1.20       -7.55     19.20 o 
   8   6   8       43.31        5.99     46.94 o 
  -9   7   8        7.36       12.35     22.56 o 
  -8   7   8      548.48      557.98     69.79 o 
  -7   7   8       33.45      -11.11     19.65 o 
  -6   7   8     2344.55     2435.50    104.17 o 
  -5   7   8       47.69       26.59     16.19 o 
  -4   7   8      809.67      826.62     44.63 o 
  -3   7   8       11.46       42.15     25.77 o 
  -2   7   8        8.65        7.55     24.34 o 
  -1   7   8      233.46      229.41     25.48 o 
   0   7   8     3549.82     3683.63     90.94 o 
   1   7   8       25.92       38.48      9.91 o 
   2   7   8     7242.84     7287.44     80.41 o 
   3   7   8      104.31       70.74     10.56 o 
   4   7   8      121.82      167.19     25.02 o 
   5   7   8        0.06        7.80     15.20 o 
   6   7   8      158.68      167.73     32.40 o 
   7   7   8       52.61      114.87     32.03 o 
   8   7   8      486.64      480.48     73.17 o 
  -8   8   8      358.56      387.21     57.94 o 
  -7   8   8       28.45       29.18     21.55 o 
  -6   8   8       23.31        7.87     22.64 o 
  -5   8   8      174.28      119.85     13.76 o 
  -4   8   8     2114.46     2160.66     71.09 o 
  -3   8   8      390.83      421.97     59.26 o 
  -2   8   8     5325.42     5624.39    198.02 o 
  -1   8   8      796.15      838.45     46.28 o 
   0   8   8     1255.87     1236.56     54.71 o 
   1   8   8       88.18       51.47     14.07 o 
   2   8   8      769.95      833.35     30.74 o 
   3   8   8        0.29       -3.00      5.11 o 
   4   8   8     2621.01     2786.39     94.32 o 
   5   8   8       17.31       -8.73     14.05 o 
   6   8   8      547.46      590.96     62.57 o 
   7   8   8       25.65       23.89     41.22 o 
  -8   9   8      270.14      285.81     60.38 o 
  -7   9   8      494.85      483.82     59.63 o 
  -6   9   8     1126.58     1125.33     83.31 o 
  -5   9   8      725.41      545.52     56.34 o 
  -4   9   8      658.37      660.34     48.95 o 
  -3   9   8       43.36       59.84     46.94 o 
  -2   9   8       81.25      125.96     39.91 o 
  -1   9   8      229.92      241.09     35.82 o 
   0   9   8     1715.27     1881.39     68.32 o 
   1   9   8      902.48      987.67     39.60 o 
   2   9   8     1813.23     1865.25     45.98 o 
   3   9   8     1235.89     1207.86     30.67 o 
   4   9   8      204.97      172.00     35.91 o 
   5   9   8        1.47      -16.00     16.00 o 
   6   9   8       58.51        3.31     20.70 o 
   7   9   8      161.65       98.13     30.61 o 
  -8  10   8       23.13       23.67     25.62 o 
  -7  10   8       96.21       68.46     31.77 o 
  -6  10   8        0.04       13.80     21.40 o 
  -5  10   8      640.01      601.37     53.10 o 
  -4  10   8      200.83      106.33     27.70 o 
  -3  10   8     2480.36     2199.04    148.31 o 
  -2  10   8      684.67      621.55     34.24 o 
  -1  10   8     5096.76     5147.78     98.38 o 
   0  10   8      611.49      529.80     29.66 o 
   1  10   8       25.62       22.47      7.40 o 
   2  10   8        2.27       11.89      7.58 o 
   3  10   8      513.01      493.81     17.40 o 
   4  10   8      786.82      770.64     68.85 o 
   5  10   8     1058.64     1161.17     80.49 o 
   6  10   8      261.92      245.99     54.04 o 
   7  10   8      154.77      152.65     64.32 o 
  -8  11   8        3.34        2.50     38.42 o 
  -7  11   8      783.42      668.63     69.84 o 
  -6  11   8        1.93       33.61     26.43 o 
  -5  11   8     1569.67     1732.80    162.32 o 
  -4  11   8       58.06      125.36     39.58 o 
  -3  11   8       57.01       40.59     14.12 o 
  -2  11   8       51.16       58.75     13.25 o 
  -1  11   8     1579.69     1626.07     58.79 o 
   0  11   8       11.71        0.42     12.45 o 
   1  11   8     2599.12     2653.51     56.49 o 
   2  11   8       23.00       17.01      8.72 o 
   3  11   8     1431.46     1422.02     54.21 o 
   4  11   8       83.57       59.96     29.72 o 
   5  11   8       11.93        8.68     18.84 o 
   6  11   8        0.16        0.00     18.71 o 
   7  11   8      297.60      313.08     54.14 o 
  -8  12   8       45.48       48.03     27.20 o 
  -7  12   8       85.18       50.87     30.95 o 
  -6  12   8       14.52       80.70     29.24 o 
  -5  12   8      575.05      602.49     61.50 o 
  -4  12   8       36.69       27.61     35.45 o 
  -3  12   8     2120.52     2017.46    130.55 o 
  -2  12   8      141.28       94.36     19.82 o 
  -1  12   8     2691.27     2657.03     90.50 o 
   0  12   8      308.89      292.03     26.57 o 
   1  12   8       36.96        7.60     10.08 o 
   2  12   8        1.68       -1.04      7.59 o 
   3  12   8      681.80      655.50     29.53 o 
   4  12   8      167.27      188.12     49.01 o 
   5  12   8      938.26     1054.86     79.22 o 
   6  12   8      125.58       47.28     31.09 o 
   7  12   8      183.80      188.34     41.08 o 
  -7  13   8      246.77      213.74     43.54 o 
  -6  13   8      484.28      392.65     63.78 o 
  -5  13   8      380.84      491.26     57.90 o 
  -4  13   8      383.31      368.92     62.20 o 
  -3  13   8      101.94       82.11     27.56 o 
  -2  13   8      153.02      152.09     28.87 o 
  -1  13   8      889.76      904.09     53.35 o 
   0  13   8      503.19      484.82     40.87 o 
   1  13   8     1015.49     1034.14     41.83 o 
   2  13   8      754.38      827.15     42.39 o 
   3  13   8      584.22      657.75     46.95 o 
   4  13   8      158.74      111.11     39.08 o 
   5  13   8        6.83       11.24     18.05 o 
   6  13   8       34.29       44.60     32.23 o 
  -7  14   8       16.34      -22.07     23.57 o 
  -6  14   8        1.84      -22.17     28.19 o 
  -5  14   8      133.54       80.60     30.65 o 
  -4  14   8     1169.24     1301.12    111.18 o 
  -3  14   8      485.56      473.15     54.62 o 
  -2  14   8     2206.92     2175.63    104.50 o 
  -1  14   8      187.14      141.37     24.21 o 
   0  14   8       98.44       96.73     14.30 o 
   1  14   8      152.06      153.28     21.64 o 
   2  14   8      363.53      360.19     28.31 o 
   3  14   8      140.78      182.75     25.24 o 
   4  14   8      946.39      873.86    173.80 o 
   5  14   8       91.98       54.31     26.59 o 
   6  14   8      347.52      394.02     73.33 o 
  -7  15   8        1.27       30.64     36.28 o 
  -6  15   8      909.44      948.33     84.00 o 
  -5  15   8       54.52       87.29     56.61 o 
  -4  15   8      539.05      578.02     75.20 o 
  -3  15   8       24.95       26.67     23.21 o 
  -2  15   8       69.08       23.13     16.80 o 
  -1  15   8        4.69       -6.07     16.80 o 
   0  15   8     1906.75     2007.67     74.71 o 
   1  15   8       31.08       29.90     13.86 o 
   2  15   8     2129.61     2082.06     84.88 o 
   3  15   8        3.53      -13.52     14.98 o 
   4  15   8       43.41       28.03     23.94 o 
   5  15   8       55.07       41.48     26.14 o 
   6  15   8      138.19      256.12     63.60 o 
  -6  16   8        9.01       19.67     45.51 o 
  -5  16   8       19.40       11.36     24.75 o 
  -4  16   8      860.09      794.21     73.64 o 
  -3  16   8      594.12      547.73     59.75 o 
  -2  16   8     1459.37     1542.55     83.79 o 
  -1  16   8      414.70      462.12     38.24 o 
   0  16   8      323.56      391.88     34.92 o 
   1  16   8        2.08       10.55     12.35 o 
   2  16   8      211.36      225.48     24.16 o 
   3  16   8       29.30       -3.64     19.16 o 
   4  16   8      526.22      495.68     74.46 o 
   5  16   8      200.12      205.55     40.32 o 
  -6  17   8      276.74      261.86     59.43 o 
  -5  17   8      341.21      381.94     49.57 o 
  -4  17   8       20.59       -5.81     21.08 o 
  -3  17   8       22.75       15.48     18.11 o 
  -2  17   8       12.54       -5.84     20.34 o 
  -1  17   8      291.71      331.07     34.90 o 
   0  17   8      322.83      382.71     31.16 o 
   1  17   8     1065.87     1137.48     52.95 o 
   2  17   8      476.09      434.85     39.17 o 
   3  17   8      534.74      520.02     60.49 o 
   4  17   8        9.07      -22.69     22.69 o 
   5  17   8        1.54      -29.22     29.22 o 
  -6  18   8        7.25      -20.35     48.40 o 
  -5  18   8      114.48       71.52     27.03 o 
  -4  18   8       53.09        7.30     19.95 o 
  -3  18   8      938.85     1008.79     71.28 o 
  -2  18   8      106.37      125.99     26.90 o 
  -1  18   8     1175.64     1130.21     61.83 o 
   0  18   8        0.08       -3.59     15.13 o 
   1  18   8       53.71       57.62     14.99 o 
   2  18   8        1.98       25.36     17.57 o 
   3  18   8      180.48      256.06     40.41 o 
   4  18   8       32.63      -15.86     26.64 o 
   5  18   8      451.24      536.90     66.29 o 
  -5  19   8      395.23      520.24     51.18 o 
  -4  19   8       53.17       59.59     23.58 o 
  -3  19   8       36.79       76.24     29.67 o 
  -2  19   8       21.88        6.91     14.56 o 
  -1  19   8      326.36      306.28     34.80 o 
   0  19   8       80.62       95.64     22.58 o 
   1  19   8     1269.07     1354.85     67.01 o 
   2  19   8       77.66       30.77     33.83 o 
   3  19   8      431.32      427.34     60.29 o 
   4  19   8        2.31      -21.99     26.76 o 
  -5  20   8       68.89      116.35     26.12 o 
  -4  20   8      115.08      138.79     37.98 o 
  -3  20   8      489.89      506.70     63.53 o 
  -2  20   8      263.89      387.97     45.96 o 
  -1  20   8      667.49      633.13     49.57 o 
   0  20   8      227.11      207.66     29.36 o 
   1  20   8        7.06       -3.69     28.22 o 
   2  20   8        9.43        7.10     16.94 o 
   3  20   8      156.75      156.06     44.13 o 
   4  20   8       62.04       62.35     35.60 o 
  -4  21   8      159.86       53.55     46.34 o 
  -3  21   8        0.02       17.19     19.44 o 
  -2  21   8       51.12       19.35     19.49 o 
  -1  21   8       64.71       27.81     18.49 o 
   0  21   8      274.09      251.95     33.82 o 
   1  21   8      160.28      151.19     32.27 o 
   2  21   8      466.93      462.08     61.54 o 
   3  21   8       54.87       15.75     85.59 o 
  -3  22   8       36.11       13.32     30.27 o 
  -2  22   8      437.24      419.43     51.21 o 
  -1  22   8        3.27       12.11     18.86 o 
   0  22   8      197.72      140.15     39.05 o 
   1  22   8       11.47        3.73     28.39 o 
   2  22   8      140.02      126.11     36.69 o 
  -1  23   8        2.23        9.58     18.46 o 
   0  23   8      280.46      200.95     44.12 o 
  -9   0   9       61.70      136.93     77.24 o 
  -7   0   9      652.60      568.95    122.10 o 
  -5   0   9     4461.27     4092.35    270.29 o 
  -3   0   9     2922.39     3264.48    152.22 o 
  -1   0   9        6.01        1.91     26.36 o 
   1   0   9     2676.64     2735.67     71.25 o 
   3   0   9     3843.20     4096.08    106.31 o 
   5   0   9      636.42      616.65     72.79 o 
   7   0   9        7.08       25.44     28.41 o 
  -9   1   9      433.98      568.72     96.08 o 
  -8   1   9      138.57       67.57     37.84 o 
  -7   1   9      683.54      704.89     92.75 o 
  -6   1   9       59.86       29.23     42.27 o 
  -5   1   9      358.01      232.23     53.78 o 
  -4   1   9       34.40      100.68     37.82 o 
  -3   1   9     2177.96     2040.99    127.25 o 
  -2   1   9     1020.31     1124.90     52.84 o 
  -1   1   9     5269.02     5297.27     75.62 o 
   0   1   9      274.29      320.35     19.64 o 
   1   1   9     2667.27     2792.01     52.75 o 
   2   1   9        6.91       21.08      8.54 o 
   3   1   9       33.27       25.59     10.09 o 
   4   1   9       20.53       28.29      9.38 o 
   5   1   9      830.14      910.80     52.69 o 
   6   1   9      206.15      145.09     46.01 o 
   7   1   9      569.17      583.69     83.00 o 
  -9   2   9       20.18      -47.04     47.04 o 
  -8   2   9       45.43       47.40     45.83 o 
  -7   2   9      340.27      422.62     76.54 o 
  -6   2   9     1038.66     1172.99    110.92 o 
  -5   2   9      997.33     1013.89    127.60 o 
  -4   2   9     2003.35     2196.87    111.44 o 
  -3   2   9      967.85      942.20     46.58 o 
  -2   2   9      306.43      321.57     30.35 o 
  -1   2   9       83.29       93.56     15.63 o 
   0   2   9     1016.02     1059.98     33.03 o 
   1   2   9     1113.51     1066.74     37.48 o 
   2   2   9     1943.41     1959.79     47.68 o 
   3   2   9     1349.81     1408.01     40.09 o 
   4   2   9      911.23      941.05     35.78 o 
   5   2   9      255.80      273.00     28.48 o 
   6   2   9       65.27       83.33     24.96 o 
   7   2   9        0.16       32.79     27.37 o 
  -9   3   9       60.66       65.15     52.41 o 
  -8   3   9      898.68      949.98     90.29 o 
  -7   3   9      114.74      118.78     39.34 o 
  -6   3   9      323.51      364.00     54.98 o 
  -5   3   9        1.16      -32.34     32.34 o 
  -4   3   9      226.82      267.41     31.15 o 
  -3   3   9      247.75      228.87     27.04 o 
  -2   3   9     4614.34     4873.99     98.61 o 
  -1   3   9      287.39      242.59     21.47 o 
   0   3   9     3413.98     3456.37     65.96 o 
   1   3   9      479.62      432.28     23.74 o 
   2   3   9      106.76      116.18     11.91 o 
   3   3   9      132.75      128.32     14.88 o 
   4   3   9       43.84       52.23     14.22 o 
   5   3   9      198.93      206.66     33.72 o 
   6   3   9      834.36      951.11     71.36 o 
   7   3   9      174.42      249.21     46.62 o 
  -8   4   9       84.98      114.69     42.97 o 
  -7   4   9        9.70       20.40     30.51 o 
  -6   4   9     1259.17     1159.11     90.10 o 
  -5   4   9       55.66        0.82     18.63 o 
  -4   4   9     2100.03     2315.63     85.44 o 
  -3   4   9       65.23       69.48     18.96 o 
  -2   4   9      205.99      194.65     25.45 o 
  -1   4   9       14.21       -6.26     10.85 o 
   0   4   9      568.69      596.71     26.73 o 
   1   4   9        6.48        4.36      7.63 o 
   2   4   9     1854.12     1926.97     45.15 o 
   3   4   9       94.49      104.81     10.19 o 
   4   4   9     1381.63     1538.55     87.95 o 
   5   4   9        4.68       18.27     19.98 o 
   6   4   9       56.63       45.58     22.64 o 
   7   4   9        5.68       46.64     24.21 o 
  -8   5   9      736.14      782.66     82.31 o 
  -7   5   9      292.40      290.69     62.45 o 
  -6   5   9      377.41      324.39     34.25 o 
  -5   5   9        6.91       18.97     21.79 o 
  -4   5   9      575.65      371.04     38.77 o 
  -3   5   9      320.94      324.10     37.95 o 
  -2   5   9     1876.63     1902.73     69.96 o 
  -1   5   9     1167.95     1236.78     44.84 o 
   0   5   9     2484.63     2489.83     61.32 o 
   1   5   9      300.02      331.63     18.90 o 
   2   5   9     1386.29     1397.68     39.13 o 
   3   5   9       42.27       32.48      8.95 o 
   4   5   9      408.33      387.18     42.36 o 
   5   5   9      179.34      217.60     38.78 o 
   6   5   9      999.00     1024.43     77.74 o 
   7   5   9      172.34      260.11     49.46 o 
  -8   6   9        8.03      -14.07     38.25 o 
  -7   6   9      294.26      288.41     51.91 o 
  -6   6   9      500.95      501.83     48.58 o 
  -5   6   9     1908.33     2026.50     71.38 o 
  -4   6   9      768.81      777.13     53.67 o 
  -3   6   9     1537.76     1575.56     91.31 o 
  -2   6   9      298.01      307.76     28.77 o 
  -1   6   9        0.95        9.47     16.94 o 
   0   6   9      325.70      354.88     24.72 o 
   1   6   9     1786.13     1858.52     46.95 o 
   2   6   9     2607.98     2534.94     50.00 o 
   3   6   9     1395.86     1432.98     44.70 o 
   4   6   9      578.32      518.27     38.18 o 
   5   6   9      313.10      365.41     63.30 o 
   6   6   9       15.41       24.05     26.21 o 
   7   6   9        3.56       -2.81     22.65 o 
  -8   7   9       22.28       53.86     44.66 o 
  -7   7   9      910.06      828.72     81.45 o 
  -6   7   9        5.14      -21.47     21.47 o 
  -5   7   9        8.25        3.67     15.93 o 
  -4   7   9        7.89       -1.25     18.52 o 
  -3   7   9     1592.65     1593.31     92.66 o 
  -2   7   9      538.05      609.03     46.28 o 
  -1   7   9     2601.03     2595.14     80.02 o 
   0   7   9      197.49      202.38     21.50 o 
   1   7   9     1041.93     1046.61     36.88 o 
   2   7   9      350.13      338.23     20.09 o 
   3   7   9       45.90       60.62     10.41 o 
   4   7   9        3.17       -4.04     14.27 o 
   5   7   9      579.80      576.85     71.34 o 
   6   7   9       15.75        6.03     33.81 o 
   7   7   9      579.13      651.47    167.87 o 
  -8   8   9        0.51       47.41     26.95 o 
  -7   8   9      367.81      428.37     50.49 o 
  -6   8   9      138.65      117.01     30.85 o 
  -5   8   9     2347.74     2517.23     84.12 o 
  -4   8   9      188.42      213.59     33.01 o 
  -3   8   9     1579.68     1707.87     96.19 o 
  -2   8   9      409.41      457.82     40.87 o 
  -1   8   9       93.32      110.81     23.85 o 
   0   8   9        2.76       10.15     12.47 o 
   1   8   9     1587.66     1471.82     44.62 o 
   2   8   9      539.38      568.08     21.56 o 
   3   8   9     4009.72     3976.99     72.00 o 
   4   8   9      470.74      389.44     41.43 o 
   5   8   9      321.27      383.66     59.78 o 
   6   8   9        0.53      -15.46     28.63 o 
   7   8   9       26.17       41.22     35.02 o 
  -8   9   9      301.73      193.73     59.13 o 
  -7   9   9      298.55      270.27     51.25 o 
  -6   9   9      152.45      110.78     33.82 o 
  -5   9   9       49.05       47.59     15.46 o 
  -4   9   9      198.73      115.04     19.16 o 
  -3   9   9      576.03      627.66     59.91 o 
  -2   9   9     1092.15     1105.49     71.93 o 
  -1   9   9     2495.03     2668.68    111.60 o 
   0   9   9     1709.82     1723.28     68.92 o 
   1   9   9     1591.37     1585.06     53.61 o 
   2   9   9       99.15       77.03      9.30 o 
   3   9   9      134.87      134.66     19.74 o 
   4   9   9      205.11      179.55     37.35 o 
   5   9   9      535.44      563.96     64.26 o 
   6   9   9      162.02      169.73     38.18 o 
   7   9   9      248.52      244.75     46.75 o 
  -8  10   9        5.52      -29.74     30.69 o 
  -7  10   9       40.94        7.47     22.13 o 
  -6  10   9      906.75      970.59     79.95 o 
  -5  10   9      430.34      359.83     50.64 o 
  -4  10   9     1554.78     1571.85     74.76 o 
  -3  10   9      340.98      391.16    106.63 o 
  -2  10   9      627.55      698.58     60.22 o 
  -1  10   9       25.76       17.65     23.54 o 
   0  10   9     1215.12     1143.69     65.17 o 
   1  10   9      228.96      186.50     20.76 o 
   2  10   9     1332.36     1297.96     46.18 o 
   3  10   9      692.76      647.22     39.15 o 
   4  10   9     1665.76     1754.91    129.41 o 
   5  10   9       51.62       44.17    109.02 o 
   6  10   9       26.73       32.48     26.26 o 
   7  10   9        2.38       51.86     30.89 o 
  -7  11   9        3.75       -6.02     19.95 o 
  -6  11   9      281.96      258.67     46.59 o 
  -5  11   9        5.14      -22.03     22.03 o 
  -4  11   9      184.94      218.75     52.23 o 
  -3  11   9       28.92       32.94     21.60 o 
  -2  11   9     2587.10     2894.38    117.27 o 
  -1  11   9      215.17      244.60     41.36 o 
   0  11   9     2942.00     3106.74    106.93 o 
   1  11   9       73.97       52.81     10.80 o 
   2  11   9      307.33      289.84     26.27 o 
   3  11   9       13.15       33.65     29.44 o 
   4  11   9      133.05      162.91     44.83 o 
   5  11   9        0.13       23.90     26.90 o 
   6  11   9      446.61      492.85    119.21 o 
  -7  12   9       22.14        7.71     19.85 o 
  -6  12   9      527.33      519.24     61.27 o 
  -5  12   9      177.53      171.89     33.62 o 
  -4  12   9     1254.47     1300.34    113.42 o 
  -3  12   9       58.56        7.44     23.94 o 
  -2  12   9      470.14      414.02     63.45 o 
  -1  12   9        1.30      -19.40     19.40 o 
   0  12   9      743.47      757.99     51.97 o 
   1  12   9       10.65       10.79      6.61 o 
   2  12   9     1254.45     1297.19     52.82 o 
   3  12   9      199.46      181.11     43.06 o 
   4  12   9      942.73      938.90     81.53 o 
   5  12   9       61.48       33.28     44.88 o 
   6  12   9       10.75       68.05     36.59 o 
  -7  13   9      202.33      226.12     56.73 o 
  -6  13   9      138.40      117.26     32.06 o 
  -5  13   9       17.56       15.33     28.96 o 
  -4  13   9       20.10       17.69     30.46 o 
  -3  13   9      372.68      364.63     64.95 o 
  -2  13   9     1106.28     1113.03    145.08 o 
  -1  13   9      607.13      570.45     41.97 o 
   0  13   9      728.99      684.78     44.35 o 
   1  13   9      306.15      237.46     36.32 o 
   2  13   9       60.05       41.96     11.05 o 
   3  13   9       56.51       97.22     36.67 o 
   4  13   9       90.25       22.20     22.79 o 
   5  13   9       98.88       99.87     38.81 o 
   6  13   9      125.26      213.42     55.08 o 
  -7  14   9      172.36      146.08     50.57 o 
  -6  14   9       85.62      113.95     35.04 o 
  -5  14   9     1131.63     1302.53     95.81 o 
  -4  14   9      286.30      328.00     61.26 o 
  -3  14   9     1082.56     1351.83    115.30 o 
  -2  14   9       57.74       72.70     18.80 o 
  -1  14   9        0.64      -16.66     16.66 o 
   0  14   9      185.84      193.31     28.18 o 
   1  14   9     1237.65     1342.60     59.40 o 
   2  14   9      279.11      259.23     28.48 o 
   3  14   9      918.67      921.80     80.66 o 
   4  14   9       30.99        5.67     20.15 o 
   5  14   9      169.28      165.23     65.09 o 
   6  14   9        1.43      -40.41     40.41 o 
  -6  15   9        0.39      -30.12     30.12 o 
  -5  15   9        1.22       44.41     25.33 o 
  -4  15   9      113.01       71.68     60.01 o 
  -3  15   9      320.68      337.80     62.50 o 
  -2  15   9       50.90       32.42     16.42 o 
  -1  15   9     1837.48     1864.24     97.34 o 
   0  15   9      137.47      115.51     23.80 o 
   1  15   9      829.35      947.68     52.20 o 
   2  15   9        7.58        4.63     22.17 o 
   3  15   9       57.85       20.94     20.10 o 
   4  15   9        5.69      -28.06     55.02 o 
   5  15   9      356.18      470.95    186.25 o 
  -6  16   9       49.46       69.38     28.20 o 
  -5  16   9      591.46      519.23     65.16 o 
  -4  16   9      661.74      712.17     89.46 o 
  -3  16   9      699.73      723.84     72.10 o 
  -2  16   9      137.97      110.18     32.09 o 
  -1  16   9        0.01       -4.94     14.84 o 
   0  16   9      113.13       59.02     19.41 o 
   1  16   9      521.33      561.04     41.43 o 
   2  16   9      255.22      236.76     28.79 o 
   3  16   9      628.87      681.81     73.13 o 
   4  16   9      157.99      119.17     43.27 o 
   5  16   9      101.34       53.03     48.39 o 
  -5  17   9        0.09       -5.82     33.11 o 
  -4  17   9       67.98       25.83     28.58 o 
  -3  17   9      265.50      297.83     66.55 o 
  -2  17   9      692.04      613.38     55.45 o 
  -1  17   9      385.56      458.78     39.63 o 
   0  17   9      815.57      794.67     45.71 o 
   1  17   9       95.04       77.22     20.40 o 
   2  17   9       96.89      104.28     26.64 o 
   3  17   9        6.30      -20.55     20.55 o 
   4  17   9      158.49      116.03     40.25 o 
  -5  18   9       59.70       54.10     30.86 o 
  -4  18   9      545.98      763.62     77.38 o 
  -3  18   9        4.49       55.00     24.50 o 
  -2  18   9      188.48      187.92     40.38 o 
  -1  18   9        6.77       17.97     17.76 o 
   0  18   9      153.02      148.99     24.85 o 
   1  18   9        6.04       -8.15     16.82 o 
   2  18   9      746.90      951.37     69.73 o 
   3  18   9       55.62       65.02     23.05 o 
   4  18   9      331.55      375.30     68.70 o 
  -4  19   9       13.38       16.55     21.49 o 
  -3  19   9       36.28       17.37     29.75 o 
  -2  19   9      580.61      486.58     52.92 o 
  -1  19   9       48.12       49.89     18.24 o 
   0  19   9     1021.89     1040.26     70.70 o 
   1  19   9       33.36       -7.95     16.48 o 
   2  19   9       91.03      105.19     30.18 o 
   3  19   9        3.01      -24.54     24.54 o 
  -4  20   9      327.57      271.72     56.69 o 
  -3  20   9      147.31      151.14     39.15 o 
  -2  20   9       29.63       31.60     28.66 o 
  -1  20   9        9.16       20.29     16.73 o 
   0  20   9      175.58      150.74     29.09 o 
   1  20   9       83.88       46.61     37.05 o 
   2  20   9      257.96      176.62     59.71 o 
   3  20   9       56.22       33.86     33.03 o 
  -3  21   9      181.27      167.88     41.24 o 
  -2  21   9      163.05      192.74     35.94 o 
  -1  21   9      138.00      204.42     33.31 o 
   0  21   9      121.95      169.02     37.67 o 
   1  21   9      252.20      223.23     58.86 o 
   2  21   9        6.23       43.07     32.64 o 
  -1  22   9        0.79      -20.34     20.34 o 
  -8   0  10      726.42      949.04    164.06 o 
  -6   0  10      970.22     1151.02    161.32 o 
  -4   0  10     1039.39     1223.74    146.22 o 
  -2   0  10     1161.99     1112.23     88.85 o 
   0   0  10     6258.84     5870.04    162.72 o 
   2   0  10     1627.85     1538.25     59.23 o 
   4   0  10       10.41      -11.13     20.54 o 
   6   0  10      272.63      312.97     91.03 o 
  -8   1  10      119.72       78.98     72.77 o 
  -7   1  10        0.55       44.78     40.24 o 
  -6   1  10      272.99      285.92     75.76 o 
  -5   1  10      223.78      187.22     43.71 o 
  -4   1  10     2149.12     1959.77    109.07 o 
  -3   1  10      674.57      574.22     49.99 o 
  -2   1  10     2354.83     2263.50     53.79 o 
  -1   1  10       54.29       52.31     10.52 o 
   0   1  10      991.86      963.46     43.24 o 
   1   1  10        8.94        6.80      6.63 o 
   2   1  10      985.62     1025.45     36.21 o 
   3   1  10      317.04      291.30     23.07 o 
   4   1  10     1660.66     1754.57     69.69 o 
   5   1  10      282.29      237.15     39.27 o 
   6   1  10      511.65      559.98     81.20 o 
   7   1  10        1.70       11.03     57.53 o 
  -8   2  10      437.95      398.71     63.67 o 
  -7   2  10      582.03      640.84     90.00 o 
  -6   2  10      394.11      422.42     59.20 o 
  -5   2  10      748.54      800.98     74.89 o 
  -4   2  10       93.42       39.63     26.29 o 
  -3   2  10        3.93      -15.39     16.28 o 
  -2   2  10      634.53      582.18     40.77 o 
  -1   2  10     1529.39     1478.68     53.93 o 
   0   2  10     1456.10     1445.66     46.34 o 
   1   2  10     1627.53     1546.30     58.54 o 
   2   2  10      661.60      654.32     25.02 o 
   3   2  10      451.40      397.52     28.58 o 
   4   2  10       30.03       18.48     17.91 o 
   5   2  10        2.70       22.64     24.94 o 
   6   2  10       97.34      157.19     49.65 o 
   7   2  10      253.59      197.92     52.01 o 
  -8   3  10       48.83       48.89     60.52 o 
  -7   3  10        2.59       -2.51     29.12 o 
  -6   3  10       13.63        6.31     30.89 o 
  -5   3  10      554.86      624.25     67.45 o 
  -4   3  10      737.70      681.44     45.29 o 
  -3   3  10     2676.04     2659.47    126.31 o 
  -2   3  10       71.15       79.69     19.65 o 
  -1   3  10     1380.44     1395.42     52.64 o 
   0   3  10       93.88       75.67     13.76 o 
   1   3  10       16.17        6.73      9.75 o 
   2   3  10       47.75       42.00      8.52 o 
   3   3  10     1073.47     1053.81     46.13 o 
   4   3  10      152.47      137.09     30.36 o 
   5   3  10     1267.90     1434.57     90.24 o 
   6   3  10       79.58       82.69     40.08 o 
   7   3  10       67.91       93.80     37.74 o 
  -8   4  10        3.70      -11.70     19.46 o 
  -7   4  10     1263.17     1364.78    105.27 o 
  -6   4  10        9.38       -2.46     28.54 o 
  -5   4  10      440.61      494.50     44.99 o 
  -4   4  10       18.88        1.61     16.80 o 
  -3   4  10       57.91       19.91     18.97 o 
  -2   4  10       22.77        2.09     13.25 o 
  -1   4  10     1839.45     1834.37     60.37 o 
   0   4  10       43.92       25.63     12.79 o 
   1   4  10     2907.00     3057.01     65.11 o 
   2   4  10        8.51        4.41     12.37 o 
   3   4  10      317.79      312.38     18.33 o 
   4   4  10        0.59       16.79     16.82 o 
   5   4  10       76.10       59.24     25.32 o 
   6   4  10        1.76       62.87     37.06 o 
   7   4  10      220.80      228.27     52.14 o 
  -8   5  10        9.87      142.31     40.94 o 
  -7   5  10        0.11       27.27     32.00 o 
  -6   5  10       80.94       85.93     33.51 o 
  -5   5  10      667.55      553.18     48.19 o 
  -4   5  10      598.33      533.21     44.38 o 
  -3   5  10     2266.59     2301.36    113.09 o 
  -2   5  10      644.33      571.18     40.62 o 
  -1   5  10      325.15      327.87     29.04 o 
   0   5  10        0.91       22.15     12.69 o 
   1   5  10       82.07       86.54     12.07 o 
   2   5  10       29.20       34.97      8.92 o 
   3   5  10      626.51      673.84     39.89 o 
   4   5  10      368.91      407.33     50.37 o 
   5   5  10      767.86      893.85     75.40 o 
   6   5  10      136.52      143.87     50.18 o 
   7   5  10       22.98       38.04     29.06 o 
  -8   6  10      289.07      399.39    104.77 o 
  -7   6  10      451.40      389.23     58.54 o 
  -6   6  10      914.89      894.29     63.91 o 
  -5   6  10      277.45      286.18     43.66 o 
  -4   6  10       62.06       20.44     19.33 o 
  -3   6  10       13.50       51.66     19.35 o 
  -2   6  10      193.02      156.14     23.92 o 
  -1   6  10      499.84      562.38     40.35 o 
   0   6  10     1273.33     1393.51     52.92 o 
   1   6  10      697.28      751.35     31.08 o 
   2   6  10     1796.01     1825.63     47.01 o 
   3   6  10      368.14      374.61     30.25 o 
   4   6  10       33.47       68.31     24.78 o 
   5   6  10       13.63       27.08     29.13 o 
   6   6  10      236.04      294.59     50.57 o 
   7   6  10       88.19       32.80     28.19 o 
  -8   7  10      136.78       89.01     37.69 o 
  -7   7  10       11.65       26.39     33.70 o 
  -6   7  10      171.90      104.50     28.97 o 
  -5   7  10        0.21      -10.87     17.72 o 
  -4   7  10     2535.02     2516.77     89.98 o 
  -3   7  10      113.03      101.32     33.06 o 
  -2   7  10     2458.62     2428.20     93.30 o 
  -1   7  10        1.46        4.97     16.39 o 
   0   7  10      466.49      442.64     31.37 o 
   1   7  10        0.59       10.45     10.38 o 
   2   7  10      821.79      815.20     35.06 o 
   3   7  10      101.96       79.48     17.09 o 
   4   7  10      917.41     1011.62     79.39 o 
   5   7  10       50.80       12.22     23.05 o 
   6   7  10      253.93      283.69     40.93 o 
  -8   8  10      362.14      360.18     70.90 o 
  -7   8  10       64.96       -3.77     29.46 o 
  -6   8  10     1241.95     1205.91     87.97 o 
  -5   8  10       40.05       13.25     15.51 o 
  -4   8  10      244.94      233.40     28.78 o 
  -3   8  10        6.45      -18.30     18.30 o 
  -2   8  10      291.21      295.16     35.10 o 
  -1   8  10      130.68      123.08     27.62 o 
   0   8  10     2722.78     2856.83     85.34 o 
   1   8  10      155.84      137.70     15.79 o 
   2   8  10     1541.12     1601.94     48.43 o 
   3   8  10      538.43      515.65     38.92 o 
   4   8  10        3.74       17.01     20.24 o 
   5   8  10       24.70       14.21     26.32 o 
   6   8  10      240.47      244.17     40.45 o 
  -7   9  10        8.06        0.29     45.57 o 
  -6   9  10      142.95       80.17     39.08 o 
  -5   9  10      536.25      582.30     69.33 o 
  -4   9  10     1315.32     1385.54     78.77 o 
  -3   9  10      837.56      938.65     60.29 o 
  -2   9  10     1602.61     1671.76     78.76 o 
  -1   9  10      608.62      598.68     47.43 o 
   0   9  10      177.07      154.45     25.76 o 
   1   9  10      222.06      224.84     17.71 o 
   2   9  10      342.73      410.17     27.64 o 
   3   9  10      681.28      655.08     64.43 o 
   4   9  10      615.94      603.32     64.21 o 
   5   9  10      241.31      282.98     69.40 o 
   6   9  10      198.33      290.11     48.22 o 
  -7  10  10      493.12      524.38     83.69 o 
  -6  10  10      128.62      120.68     66.51 o 
  -5  10  10      561.37      370.23     50.94 o 
  -4  10  10       57.58       36.97     21.66 o 
  -3  10  10        2.90        3.41     14.19 o 
  -2  10  10      253.25      230.04     32.56 o 
  -1  10  10     1797.91     2051.60     86.70 o 
   0  10  10      877.73      818.22     54.37 o 
   1  10  10     1552.58     1579.56     52.60 o 
   2  10  10       11.95        5.56     15.59 o 
   3  10  10      801.66      783.16     71.62 o 
   4  10  10       28.12      -13.00     33.37 o 
   5  10  10      178.30      282.75     46.31 o 
   6  10  10       11.11        1.62     24.34 o 
  -7  11  10        9.21      -10.29     28.52 o 
  -6  11  10        0.72       34.47     23.32 o 
  -5  11  10      710.30      719.05     61.70 o 
  -4  11  10       16.65       18.00     23.84 o 
  -3  11  10     1659.85     1584.43     78.68 o 
  -2  11  10       47.90       23.72     19.30 o 
  -1  11  10      659.65      605.74     62.94 o 
   0  11  10       90.76      123.84     30.10 o 
   1  11  10       74.47       65.53     19.34 o 
   2  11  10       89.49       79.83     21.67 o 
   3  11  10      668.80      627.67     66.19 o 
   4  11  10       46.34       68.66     28.82 o 
   5  11  10      691.70      612.49    102.47 o 
   6  11  10        4.54      -24.33     24.33 o 
  -7  12  10      450.70      445.63     75.60 o 
  -6  12  10      131.68      104.93     39.14 o 
  -5  12  10      486.59      422.28     64.75 o 
  -4  12  10        2.86       29.16     27.29 o 
  -3  12  10       13.66       15.49     32.35 o 
  -2  12  10       30.17       93.72     30.60 o 
  -1  12  10     1335.85     1330.18     86.82 o 
   0  12  10       18.40       10.14     19.84 o 
   1  12  10      735.85      763.66     55.11 o 
   2  12  10       28.09       51.51     17.23 o 
   3  12  10      355.10      389.45     53.79 o 
   4  12  10        1.25       23.48     63.09 o 
   5  12  10       30.33       16.36     58.32 o 
  -6  13  10       43.21       90.35     40.75 o 
  -5  13  10      354.43      413.57     49.43 o 
  -4  13  10      314.24      340.24     66.31 o 
  -3  13  10      492.89      412.85     68.05 o 
  -2  13  10     1012.68      988.69    100.26 o 
  -1  13  10      292.76      316.09     46.26 o 
   0  13  10      144.43      117.71     27.41 o 
   1  13  10      195.13      197.94     38.98 o 
   2  13  10      365.34      418.36     67.73 o 
   3  13  10      311.84      253.51     57.38 o 
   4  13  10      110.48       91.47     31.89 o 
   5  13  10      116.82       23.31     70.61 o 
  -6  14  10      494.94      460.88     70.43 o 
  -5  14  10        9.77       30.53     22.62 o 
  -4  14  10      290.05      264.56     62.09 o 
  -3  14  10       72.52       46.67     32.77 o 
  -2  14  10      250.66      201.92     54.12 o 
  -1  14  10       46.51      -25.45     56.39 o 
   0  14  10     1501.51     1602.84    131.44 o 
   1  14  10      347.53      378.42     66.32 o 
   2  14  10      674.42      715.21    132.06 o 
   3  14  10       25.43      -11.16     22.01 o 
   4  14  10        0.19       49.31     31.21 o 
   5  14  10       12.72       42.98     63.16 o 
  -6  15  10       50.00       56.28     24.57 o 
  -5  15  10        1.74       65.85     28.93 o 
  -4  15  10     1189.37     1080.67    111.32 o 
  -3  15  10       10.11       28.20     31.01 o 
  -2  15  10     1076.36      999.81    207.70 o 
  -1  15  10       19.46        0.90     31.58 o 
   0  15  10       16.37        1.00     17.01 o 
   1  15  10       24.51       21.19     16.81 o 
   2  15  10      237.71      215.87     52.57 o 
   3  15  10        2.72       28.85     20.75 o 
   4  15  10      451.13      480.70     78.44 o 
  -5  16  10       76.79      164.06     40.05 o 
  -4  16  10        1.27      -33.52     34.99 o 
  -3  16  10       54.97       56.09     40.84 o 
  -2  16  10      174.38      333.47     97.62 o 
  -1  16  10      186.50      125.56     34.44 o 
   0  16  10      438.51      474.04     45.92 o 
   1  16  10      479.27      478.31     53.43 o 
   2  16  10      443.82      576.84     65.60 o 
   3  16  10       23.28       16.82     21.67 o 
   4  16  10        0.21      -29.08     29.08 o 
  -5  17  10       65.46       42.57     39.08 o 
  -4  17  10      160.71      151.88     46.98 o 
  -3  17  10      919.16      970.82    136.36 o 
  -2  17  10      240.59      153.36     52.17 o 
  -1  17  10      391.31      351.29     47.24 o 
   0  17  10       22.85        6.23     13.46 o 
   1  17  10       86.28       84.45     31.51 o 
   2  17  10       73.14       44.96     25.10 o 
   3  17  10      322.36      342.89     54.52 o 
  -4  18  10        3.86      -11.36     29.22 o 
  -3  18  10       36.23       72.71     36.01 o 
  -2  18  10        0.58       40.76     21.03 o 
  -1  18  10      716.85      708.56     60.70 o 
   0  18  10       23.55       78.42     30.64 o 
   1  18  10      644.43      732.62     96.44 o 
   2  18  10       12.51       24.70     40.84 o 
   3  18  10      153.08       69.67     37.05 o 
  -3  19  10      505.95      613.72    135.85 o 
  -2  19  10       30.04       40.72     24.76 o 
  -1  19  10      221.29      311.83     70.29 o 
   0  19  10       31.26        3.30     24.50 o 
   1  19  10        8.13       -2.81     34.98 o 
   2  19  10        2.09      -37.03     37.03 o 
  -2  20  10       46.15       83.22     25.67 o 
  -1  20  10      265.66      274.78     41.11 o 
   0  20  10      105.24       23.64     23.46 o 
   1  20  10      212.26      193.28     58.34 o 
  -7   0  11      315.34      217.05     98.02 o 
  -5   0  11        5.39       25.96     33.96 o 
  -3   0  11     1948.75     2247.66    137.50 o 
  -1   0  11     3402.58     3328.98     79.88 o 
   1   0  11      755.07      750.22     40.59 o 
   3   0  11      707.17      742.33     62.72 o 
   5   0  11      290.23      280.42     87.34 o 
  -8   1  11       27.08      -24.63     40.52 o 
  -7   1  11      559.20      651.60     76.51 o 
  -6   1  11      157.85       71.11     36.96 o 
  -5   1  11      999.16     1048.78     86.78 o 
  -4   1  11      390.36      326.28     43.69 o 
  -3   1  11      671.54      665.15     55.87 o 
  -2   1  11       72.70       40.85     19.35 o 
  -1   1  11      137.67      113.20     23.26 o 
   0   1  11      234.99      261.09     24.29 o 
   1   1  11     1894.20     2047.04     62.85 o 
   2   1  11      429.88      432.52     30.13 o 
   3   1  11     1082.52     1098.78     52.51 o 
   4   1  11      508.09      492.46     39.58 o 
   5   1  11       70.88      187.40     55.62 o 
   6   1  11        2.02       37.80     36.77 o 
  -8   2  11      194.31      240.62     80.54 o 
  -7   2  11      210.13      240.29     52.12 o 
  -6   2  11       11.44      -18.81     40.75 o 
  -5   2  11       39.08       -5.35     29.46 o 
  -4   2  11       25.12      -15.34     32.33 o 
  -3   2  11     1478.90     1521.75     80.56 o 
  -2   2  11     1367.00     1456.10     73.44 o 
  -1   2  11     1150.21     1194.99     60.58 o 
   0   2  11     1394.79     1453.89     64.02 o 
   1   2  11      253.35      289.11     30.99 o 
   2   2  11        5.46       -3.92     14.95 o 
   3   2  11      143.85      162.26     22.35 o 
   4   2  11      216.12      246.89     36.07 o 
   5   2  11      417.47      524.11     84.05 o 
   6   2  11      303.40      475.59     80.17 o 
  -8   3  11      138.72       68.28     42.45 o 
  -7   3  11       92.21       79.79     37.04 o 
  -6   3  11      960.68     1188.28     96.57 o 
  -5   3  11       59.62       79.31     34.87 o 
  -4   3  11      819.29      891.74     76.06 o 
  -3   3  11       55.17       80.09     32.09 o 
  -2   3  11       81.15       79.93     28.36 o 
  -1   3  11       26.04       10.83     13.44 o 
   0   3  11      287.28      297.95     22.84 o 
   1   3  11      332.50      308.55     27.07 o 
   2   3  11     2039.07     2182.23     64.41 o 
   3   3  11       58.30       33.91     14.12 o 
   4   3  11      548.62      538.73     56.82 o 
   5   3  11       13.67       16.64     20.22 o 
   6   3  11        4.59       39.23     32.36 o 
  -7   4  11        0.46       28.29     33.45 o 
  -6   4  11       50.99       87.91     33.04 o 
  -5   4  11        0.20        4.88     26.10 o 
  -4   4  11      462.92      486.29     39.97 o 
  -3   4  11       16.24        6.87     13.99 o 
  -2   4  11     2537.31     2662.89    109.18 o 
  -1   4  11      101.92       71.99     17.95 o 
   0   4  11      710.84      720.12     38.85 o 
   1   4  11        0.52        9.90     10.66 o 
   2   4  11        0.86        0.51     12.66 o 
   3   4  11        1.22       -5.79     11.89 o 
   4   4  11      580.83      571.07     76.39 o 
   5   4  11        5.48       41.48     24.50 o 
   6   4  11      499.31      447.33     78.28 o 
  -7   5  11       70.98       33.59     45.33 o 
  -6   5  11      726.87      843.24     81.05 o 
  -5   5  11      502.38      638.95     69.27 o 
  -4   5  11     1103.96     1388.39     69.51 o 
  -3   5  11      194.65      226.14     33.77 o 
  -2   5  11        0.19       -8.61     20.66 o 
  -1   5  11        3.59       -1.08     14.64 o 
   0   5  11      465.04      414.23     30.61 o 
   1   5  11      535.40      530.56     31.84 o 
   2   5  11     1082.49     1061.11     49.07 o 
   3   5  11      333.30      369.83     32.15 o 
   4   5  11      455.58      418.76     52.67 o 
   5   5  11       12.49      -15.77     22.20 o 
   6   5  11        0.58      -53.71     53.71 o 
  -7   6  11      245.35      187.19     44.91 o 
  -6   6  11       48.37       55.87     32.01 o 
  -5   6  11       72.67       56.04     23.39 o 
  -4   6  11       52.73       28.01     17.27 o 
  -3   6  11      778.47      746.21     56.48 o 
  -2   6  11      717.93      713.74     53.53 o 
  -1   6  11     1670.85     1646.26     69.40 o 
   0   6  11      147.38      115.85     17.61 o 
   1   6  11      481.26      451.57     31.75 o 
   2   6  11       11.57       15.10     11.70 o 
   3   6  11       35.62       21.48     12.79 o 
   4   6  11       80.23       97.72     29.26 o 
   5   6  11      354.82      376.01     52.61 o 
   6   6  11      155.90      139.43     51.54 o 
  -7   7  11      348.93      375.20     59.29 o 
  -6   7  11       90.78       89.87     41.47 o 
  -5   7  11     1505.90     1456.67     86.38 o 
  -4   7  11       21.64        5.15     12.42 o 
  -3   7  11      536.20      615.01     51.31 o 
  -2   7  11        0.09      -11.89     20.19 o 
  -1   7  11      103.83       63.38     20.03 o 
   0   7  11       22.50       30.12     14.27 o 
   1   7  11     1991.85     1870.63     58.35 o 
   2   7  11      196.82      194.48     24.16 o 
   3   7  11      996.34     1037.68     80.70 o 
   4   7  11       34.16       18.27     34.62 o 
   5   7  11       85.16       86.07     36.17 o 
   6   7  11        0.06       -2.15     30.65 o 
  -7   8  11      254.76      265.91     66.82 o 
  -6   8  11       52.68      108.69     46.48 o 
  -5   8  11       45.90       57.33     34.46 o 
  -4   8  11       70.23       55.31     18.02 o 
  -3   8  11     1304.59     1279.07     73.49 o 
  -2   8  11        4.76      -14.52     14.72 o 
  -1   8  11     1902.33     2153.54     90.05 o 
   0   8  11       41.47       28.70     14.99 o 
   1   8  11      448.51      458.44     28.10 o 
   2   8  11       77.68       88.24     17.40 o 
   3   8  11       47.51      -34.03     34.03 o 
   4   8  11      117.82       36.90     45.76 o 
   5   8  11      395.55      422.92     70.08 o 
   6   8  11       23.00       31.44     32.56 o 
  -7   9  11      169.03       42.84     33.10 o 
  -6   9  11      372.82      398.06     73.07 o 
  -5   9  11      817.69      719.87     67.28 o 
  -4   9  11      479.65      629.93     45.15 o 
  -3   9  11      137.87      127.81     26.64 o 
  -2   9  11      107.07       58.68     23.27 o 
  -1   9  11      125.42       90.44     25.20 o 
   0   9  11      719.19      766.60     47.04 o 
   1   9  11      835.83      840.78     37.72 o 
   2   9  11      935.27      855.56     56.44 o 
   3   9  11      460.97      508.40     59.13 o 
   4   9  11      246.57      202.46     42.94 o 
   5   9  11       33.06      -28.65     28.65 o 
  -7  10  11       32.77       26.07     35.17 o 
  -6  10  11       86.97        5.42    120.00 o 
  -5  10  11       22.07      -23.37     23.37 o 
  -4  10  11      338.72      362.73     36.57 o 
  -3  10  11      327.63      350.99     40.42 o 
  -2  10  11     1165.45     1253.65     72.27 o 
  -1  10  11      653.07      638.88     51.56 o 
   0  10  11      504.28      492.61     39.16 o 
   1  10  11        0.77       -3.54     10.33 o 
   2  10  11        7.89       -5.64     22.92 o 
   3  10  11      160.82       51.14     34.67 o 
   4  10  11      561.73      659.36     79.31 o 
   5  10  11       25.14       31.07     22.26 o 
  -6  11  11      709.16      676.44    152.65 o 
  -5  11  11        1.40      -24.94     29.89 o 
  -4  11  11      797.63      929.30     68.59 o 
  -3  11  11        0.01       17.43     18.57 o 
  -2  11  11        8.40       20.81     15.26 o 
  -1  11  11       79.64       44.74     28.33 o 
   0  11  11      884.73      850.31     53.75 o 
   1  11  11       70.15       40.41     16.78 o 
   2  11  11      501.88      405.00     53.09 o 
   3  11  11        1.35       55.05     26.42 o 
   4  11  11      531.55      429.66     58.09 o 
   5  11  11       33.02       45.56     29.61 o 
  -6  12  11       31.30       67.74     38.08 o 
  -5  12  11        0.75        6.38     21.23 o 
  -4  12  11      256.29      258.40     45.93 o 
  -3  12  11      154.62       79.97     23.24 o 
  -2  12  11     1005.09     1043.90     67.46 o 
  -1  12  11      249.97      220.37     32.54 o 
   0  12  11      529.50      622.11     47.36 o 
   1  12  11       36.30       19.55     22.44 o 
   2  12  11        0.22      -12.70     19.71 o 
   3  12  11       40.43       -2.46     19.74 o 
   4  12  11      248.31      290.97     57.49 o 
   5  12  11       20.30       28.26     34.37 o 
  -6  13  11      302.56      327.59     64.09 o 
  -5  13  11      443.64      424.14     50.70 o 
  -4  13  11      362.42      361.79     56.00 o 
  -3  13  11      138.72      121.26     37.14 o 
  -2  13  11       33.69       47.75     18.97 o 
  -1  13  11       47.03       41.15     21.42 o 
   0  13  11      453.43      453.45     50.30 o 
   1  13  11      434.23      438.52     44.40 o 
   2  13  11      469.17      477.27     58.66 o 
   3  13  11      171.76      140.41     45.84 o 
   4  13  11      134.88       90.39     35.49 o 
  -5  14  11       27.55        3.86     22.54 o 
  -4  14  11       79.87      100.23     34.02 o 
  -3  14  11      336.46      335.75     50.79 o 
  -2  14  11       33.20      -24.81     73.71 o 
  -1  14  11      914.56     1099.64    198.22 o 
   0  14  11       44.96       38.73     89.52 o 
   1  14  11      381.14      319.54     63.61 o 
   2  14  11       12.66      -11.67     22.37 o 
   3  14  11       46.20       59.25     29.22 o 
   4  14  11       10.12       51.14     27.17 o 
  -5  15  11      510.01      526.82     67.64 o 
  -4  15  11       20.12       -5.47     17.39 o 
  -3  15  11      284.02      318.90    115.38 o 
  -2  15  11        0.50        1.64     31.41 o 
  -1  15  11       43.85       41.57     30.35 o 
   0  15  11        3.62        7.97     59.47 o 
   1  15  11      649.42      794.58     96.35 o 
   2  15  11        4.12      -33.11     33.11 o 
   3  15  11      376.49      379.69     57.85 o 
  -4  16  11       16.19       -6.81     34.97 o 
  -3  16  11      364.92      417.46     74.57 o 
  -2  16  11      185.23      203.68     51.76 o 
  -1  16  11      592.86      604.20     88.08 o 
   0  16  11      110.72      142.48     49.46 o 
   1  16  11      109.18      133.94     47.90 o 
   2  16  11        0.26      -36.07     86.78 o 
   3  16  11       20.71      -27.31     27.31 o 
  -4  17  11      389.01      429.21     80.48 o 
  -3  17  11       15.55      -29.81     29.81 o 
  -2  17  11       28.25       20.26     40.03 o 
  -1  17  11       25.13       -5.52     33.64 o 
   0  17  11      258.69      222.81     86.80 o 
   1  17  11      118.13       50.88     33.83 o 
   2  17  11      371.78      263.71     65.07 o 
  -3  18  11        5.97       13.40     29.60 o 
  -2  18  11      624.74      800.42     80.77 o 
  -1  18  11       18.63       13.30     14.43 o 
   0  18  11      241.92      266.25     76.05 o 
   1  18  11        1.06      -28.15     79.84 o 
  -1  19  11       15.26        0.69     18.28 o 
   0  19  11      165.80      275.23     67.96 o 
  -6   0  12      317.86      335.47     69.58 o 
  -4   0  12      973.00     1069.20    104.82 o 
  -2   0  12     1241.79     1316.35    101.76 o 
   0   0  12        0.74       63.01     41.56 o 
   2   0  12     1079.55     1068.78     86.83 o 
   4   0  12      607.71      577.53     75.23 o 
  -7   1  12       78.69      -36.03     36.03 o 
  -6   1  12      358.05      373.56     57.03 o 
  -5   1  12      103.62       87.23     39.11 o 
  -4   1  12        3.81      -25.17     25.17 o 
  -3   1  12        2.69        5.94     20.13 o 
  -2   1  12      894.06      852.53     58.41 o 
  -1   1  12      332.74      301.44     40.37 o 
   0   1  12     1789.95     1862.02    117.35 o 
   1   1  12      499.23      412.68     35.41 o 
   2   1  12      354.74      311.18     29.29 o 
   3   1  12       20.24        0.92     15.53 o 
   4   1  12       25.04       50.01     29.88 o 
   5   1  12       16.00        0.83     32.52 o 
  -7   2  12       31.05       48.84     32.60 o 
  -6   2  12      149.94       83.76     48.76 o 
  -5   2  12      411.53      397.40     57.61 o 
  -4   2  12      824.92      692.46     59.60 o 
  -3   2  12      790.45      815.71     61.41 o 
  -2   2  12      408.68      372.29     47.96 o 
  -1   2  12      283.34      224.01     35.65 o 
   0   2  12       10.89       66.43     26.81 o 
   1   2  12       91.12       55.33     19.11 o 
   2   2  12      587.53      713.87     42.91 o 
   3   2  12      728.97      783.74     49.75 o 
   4   2  12      276.00      280.33     39.08 o 
   5   2  12      223.88      215.17     59.16 o 
  -7   3  12      520.84      537.88     73.62 o 
  -6   3  12       49.21      111.46     50.23 o 
  -5   3  12      202.61      220.00     46.42 o 
  -4   3  12       22.66      -10.06     24.15 o 
  -3   3  12      118.23       89.11     26.49 o 
  -2   3  12      203.59      248.24     42.27 o 
  -1   3  12     1192.49     1277.89     86.06 o 
   0   3  12      101.87       99.10     24.42 o 
   1   3  12     1024.06     1076.11     59.03 o 
   2   3  12       17.92       24.22     16.72 o 
   3   3  12       56.47       52.78     22.98 o 
   4   3  12        8.88        4.18     13.57 o 
   5   3  12      252.35      183.91     54.17 o 
  -7   4  12       18.46      -32.48     48.43 o 
  -6   4  12        7.33        9.92     34.05 o 
  -5   4  12      892.45      960.11     94.28 o 
  -4   4  12        4.37       58.67     30.30 o 
  -3   4  12     1944.17     1840.37    106.83 o 
  -2   4  12       41.92       31.41     25.40 o 
  -1   4  12      227.75      254.72     30.48 o 
   0   4  12        6.76       22.32     14.79 o 
   1   4  12      121.28      118.91     19.65 o 
   2   4  12       13.08      -14.61     14.61 o 
   3   4  12     1054.30     1018.24     55.01 o 
   4   4  12        1.42        4.23     22.63 o 
   5   4  12      500.36      441.67     84.18 o 
  -7   5  12      402.80      421.59     64.02 o 
  -6   5  12      133.22      179.99     45.32 o 
  -5   5  12      147.80      156.61     30.75 o 
  -4   5  12        2.86      -19.33     29.25 o 
  -3   5  12       58.82       91.24     29.89 o 
  -2   5  12      176.11      159.40     26.25 o 
  -1   5  12      930.99      951.15     54.43 o 
   0   5  12      704.70      671.07     43.81 o 
   1   5  12      586.79      592.67     39.62 o 
   2   5  12      136.50      151.29     22.11 o 
   3   5  12       13.46       28.77     22.40 o 
   4   5  12        7.80        8.57     17.90 o 
   5   5  12       49.85       45.26     41.07 o 
  -7   6  12        8.67       14.29     43.71 o 
  -6   6  12      107.94      160.70     50.90 o 
  -5   6  12      218.43      183.42     56.23 o 
  -4   6  12      996.34      964.42     83.53 o 
  -3   6  12      562.73      512.86     55.22 o 
  -2   6  12      594.84      636.23     47.63 o 
  -1   6  12        8.01        4.19     14.43 o 
   0   6  12        0.33        0.76     14.11 o 
   1   6  12        0.71        5.17     14.85 o 
   2   6  12      409.01      402.99     32.81 o 
   3   6  12      132.60      159.66     47.56 o 
   4   6  12      410.41      398.04     55.31 o 
   5   6  12      141.45       60.88     97.63 o 
  -6   7  12      587.32      516.12     83.68 o 
  -5   7  12        4.05        2.63     29.03 o 
  -4   7  12        0.37      -14.28     24.30 o 
  -3   7  12        0.80       35.77     20.76 o 
  -2   7  12      507.67      575.46     51.57 o 
  -1   7  12        1.86       -8.54     16.09 o 
   0   7  12     2022.96     2160.78     78.96 o 
   1   7  12       56.52       45.73     21.27 o 
   2   7  12      835.17      859.99     50.01 o 
   3   7  12       46.70       76.11     29.08 o 
   4   7  12        2.81      -50.24     50.24 o 
   5   7  12        0.19       -0.90     81.04 o 
  -6   8  12      233.79      276.54     86.58 o 
  -5   8  12       34.18       19.04     52.83 o 
  -4   8  12     1072.02      911.25     78.48 o 
  -3   8  12       89.84       88.15     23.79 o 
  -2   8  12      594.64      572.10     50.58 o 
  -1   8  12        1.62      -19.44     19.44 o 
   0   8  12       38.77       49.22     15.14 o 
   1   8  12      116.47       70.11     15.91 o 
   2   8  12      572.12      719.15     54.35 o 
   3   8  12        1.26        0.23     27.30 o 
   4   8  12      333.63      494.81     69.50 o 
   5   8  12        0.61       -2.88     55.19 o 
  -6   9  12      250.46      249.18     63.46 o 
  -5   9  12      183.66      121.09     95.08 o 
  -4   9  12        3.71       27.24     18.17 o 
  -3   9  12       56.31       30.71     17.08 o 
  -2   9  12      605.27      592.00     51.75 o 
  -1   9  12      234.02      238.55     30.68 o 
   0   9  12      853.69      870.58     62.90 o 
   1   9  12      239.66      209.13     28.90 o 
   2   9  12       10.64       25.46     22.67 o 
   3   9  12      242.37      186.61     41.12 o 
   4   9  12        0.64       24.82     29.82 o 
  -6  10  12       81.74       90.17     43.55 o 
  -5  10  12      532.77      548.00    208.61 o 
  -4  10  12      184.83      158.39     42.77 o 
  -3  10  12      659.00      689.46     57.39 o 
  -2  10  12       48.38       25.30     24.92 o 
  -1  10  12      192.29      185.60     30.59 o 
   0  10  12       57.63       26.41     23.19 o 
   1  10  12       21.15       12.37     17.24 o 
   2  10  12       85.39       22.56     19.40 o 
   3  10  12      674.66      737.42     75.86 o 
   4  10  12       71.19      101.63     33.28 o 
  -5  11  12      187.43      181.28     51.55 o 
  -4  11  12        6.50       -7.08     27.19 o 
  -3  11  12      126.51      127.83     27.26 o 
  -2  11  12        2.97       -8.15     27.82 o 
  -1  11  12     1044.23     1133.24     70.39 o 
   0  11  12        1.57      -12.71     16.55 o 
   1  11  12      446.28      467.29     46.92 o 
   2  11  12       22.39       -5.58     21.59 o 
   3  11  12        7.49       26.00     20.08 o 
   4  11  12       39.69       37.96     32.64 o 
  -5  12  12      503.74      547.64    131.38 o 
  -4  12  12       95.48        8.05     24.24 o 
  -3  12  12      580.35      588.70     53.59 o 
  -2  12  12      118.88       94.55     26.11 o 
  -1  12  12      125.41      135.61     28.15 o 
   0  12  12        5.48       -4.93     19.86 o 
   1  12  12      231.35      282.22     47.59 o 
   2  12  12       59.96       96.72     29.74 o 
   3  12  12      330.39      323.18     53.83 o 
   4  12  12       36.90       74.32     29.62 o 
  -5  13  12       34.62       68.41     74.16 o 
  -4  13  12        4.64      -39.75     39.75 o 
  -3  13  12       41.02      -15.93     21.14 o 
  -2  13  12      203.15      172.71     30.69 o 
  -1  13  12      271.56      323.93     39.25 o 
   0  13  12      518.21      514.18     46.10 o 
   1  13  12      281.45      338.59     54.13 o 
   2  13  12      158.54       93.25     33.08 o 
   3  13  12       43.70       22.52     66.38 o 
  -4  14  12      379.38      463.15     65.71 o 
  -3  14  12       21.61       30.98     24.06 o 
  -2  14  12      296.27      326.95     49.98 o 
  -1  14  12        6.03       26.82     25.51 o 
   0  14  12       11.91       16.74     26.84 o 
   1  14  12       17.61        0.68     93.73 o 
   2  14  12      198.44       74.36     34.20 o 
   3  14  12       23.55      -19.12     35.56 o 
  -4  15  12        3.60      -32.86     32.86 o 
  -3  15  12        2.04       -0.04     23.66 o 
  -2  15  12      234.00      249.82     45.87 o 
  -1  15  12        2.50        3.58     35.76 o 
   0  15  12      620.09      601.47     89.06 o 
   1  15  12        0.19       -7.43     44.27 o 
   2  15  12      274.82      283.48     62.22 o 
  -3  16  12       82.29       86.84     43.85 o 
  -2  16  12      217.86      187.76     51.22 o 
  -1  16  12       22.24       40.54    109.10 o 
   0  16  12        0.01       17.90     31.15 o 
   1  16  12       12.76       39.69     34.87 o 
  -1  17  12      244.63      240.02     95.69 o 
   0  17  12      149.31       73.43     36.03 o 
  -5   0  13      647.93      689.45     91.64 o 
  -3   0  13       14.11      -11.66     33.67 o 
  -1   0  13      313.64      267.04     76.72 o 
   1   0  13     1007.31     1067.66     92.31 o 
   3   0  13      493.95      556.47    113.32 o 
  -6   1  13        1.56        3.23     34.38 o 
  -5   1  13       93.89       25.40     32.31 o 
  -4   1  13        3.08        6.76     22.80 o 
  -3   1  13      937.42      915.75     66.12 o 
  -2   1  13      206.38      185.59     36.27 o 
  -1   1  13      661.24      617.98     77.27 o 
   0   1  13      253.77      309.62     86.98 o 
   1   1  13        0.36      -12.00     18.01 o 
   2   1  13        9.78       10.78     16.88 o 
   3   1  13      249.71      235.01     32.29 o 
   4   1  13       32.49       51.86     29.15 o 
  -6   2  13      329.63      475.10     63.40 o 
  -5   2  13      244.43      332.78     46.60 o 
  -4   2  13      303.10      296.24     42.27 o 
  -3   2  13       45.89       45.23     24.46 o 
  -2   2  13        0.17       14.61     19.70 o 
  -1   2  13      145.43      120.68     29.13 o 
   0   2  13      389.15      315.32     53.87 o 
   1   2  13      596.62      538.43     39.99 o 
   2   2  13      492.70      460.97     37.00 o 
   3   2  13      153.33      107.66     21.93 o 
   4   2  13       58.77       72.54     31.87 o 
  -6   3  13        0.22      -20.28     29.76 o 
  -5   3  13        9.39      -16.20     32.60 o 
  -4   3  13      651.91      696.53     81.22 o 
  -3   3  13      174.98      197.00     40.04 o 
  -2   3  13     1390.43     1509.09     93.39 o 
  -1   3  13       35.68       25.34     18.83 o 
   0   3  13      313.27      322.93     40.69 o 
   1   3  13       33.68       23.87     14.83 o 
   2   3  13       33.95       50.76     16.14 o 
   3   3  13       27.39      -13.42     13.42 o 
   4   3  13      463.23      465.36     69.55 o 
  -6   4  13      527.63      605.07     71.85 o 
  -5   4  13       31.28       34.66     28.89 o 
  -4   4  13      638.96      668.92     72.35 o 
  -3   4  13        6.81        3.53     21.51 o 
  -2   4  13       15.92        9.56     19.37 o 
  -1   4  13        6.18       19.20     10.95 o 
   0   4  13      469.50      559.00     51.51 o 
   1   4  13       28.60       55.19     14.92 o 
   2   4  13      895.94      852.39     48.84 o 
   3   4  13        6.48       16.90     28.76 o 
   4   4  13      119.11       99.12     28.61 o 
  -6   5  13        0.01       37.06     31.18 o 
  -5   5  13       46.28       14.56     31.02 o 
  -4   5  13      423.40      480.84     68.09 o 
  -3   5  13      227.56      286.82     39.76 o 
  -2   5  13      949.25      967.72     65.94 o 
  -1   5  13      419.16      445.11     44.16 o 
   0   5  13      335.49      345.85     54.30 o 
   1   5  13       15.82       12.87     17.95 o 
   2   5  13        2.72       15.57     11.89 o 
   3   5  13      118.06       81.26     60.75 o 
   4   5  13      219.04      267.65     45.36 o 
  -6   6  13      134.53      179.84     57.09 o 
  -5   6  13      443.10      552.90     86.93 o 
  -4   6  13      151.16      181.03     36.61 o 
  -3   6  13       72.74       75.23     25.03 o 
  -2   6  13        5.04       36.59     18.57 o 
  -1   6  13      322.17      334.28     34.71 o 
   0   6  13       86.62       29.81     19.20 o 
   1   6  13      862.43      866.00     49.40 o 
   2   6  13      518.12      511.78     60.92 o 
   3   6  13      164.93      150.57     37.32 o 
   4   6  13       28.86       96.44     31.76 o 
  -5   7  13       87.56       94.91     44.88 o 
  -4   7  13        5.33       -3.40     24.05 o 
  -3   7  13      672.55      807.38    103.92 o 
  -2   7  13       35.35       39.71     22.26 o 
  -1   7  13      623.56      609.37     55.97 o 
   0   7  13       25.49       42.47     19.74 o 
   1   7  13        1.26       28.61     13.48 o 
   2   7  13        0.92       18.70     24.85 o 
   3   7  13       28.31       -0.08     19.81 o 
   4   7  13        0.54       -2.94     20.07 o 
  -5   8  13      511.22      500.83     82.92 o 
  -4   8  13       31.91       33.27     66.58 o 
  -3   8  13       21.14       90.08     24.04 o 
  -2   8  13        0.00      -12.85     17.99 o 
  -1   8  13      317.38      342.21     43.09 o 
   0   8  13       57.52       33.35     18.03 o 
   1   8  13      633.44      661.81     50.74 o 
   2   8  13       48.77       46.63     22.65 o 
   3   8  13      342.46      317.57     51.14 o 
   4   8  13        2.40       -2.10     20.33 o 
  -5   9  13       61.81       21.40     29.01 o 
  -4   9  13      166.82      230.15     60.05 o 
  -3   9  13      328.06      362.08     42.33 o 
  -2   9  13      239.57      269.16     37.14 o 
  -1   9  13      383.33      403.32     47.04 o 
   0   9  13       83.22       68.09     22.34 o 
   1   9  13        0.70        1.98     14.17 o 
   2   9  13       23.87        6.85     34.50 o 
   3   9  13      183.97      220.83     55.35 o 
  -5  10  13       87.18       10.06     43.27 o 
  -4  10  13      226.28      254.65     72.10 o 
  -3  10  13        0.03        8.90     37.98 o 
  -2  10  13       13.04       10.64     16.77 o 
  -1  10  13       36.08       28.70     17.53 o 
   0  10  13      323.69      309.38     36.78 o 
   1  10  13      140.27       96.76     25.68 o 
   2  10  13      198.12      206.44     46.04 o 
   3  10  13       67.65       76.47     29.74 o 
  -4  11  13      350.42      308.47     60.85 o 
  -3  11  13        0.28       -5.39     17.90 o 
  -2  11  13      795.61      739.48     60.64 o 
  -1  11  13        0.09       25.13     18.35 o 
   0  11  13      314.53      322.05     37.17 o 
   1  11  13        0.06       53.17     34.19 o 
   2  11  13       41.92       58.18     29.75 o 
   3  11  13        0.10       54.43     32.63 o 
  -4  12  13      132.07       57.65     82.65 o 
  -3  12  13       25.67      -17.44     43.77 o 
  -2  12  13        8.03      -31.33     31.33 o 
  -1  12  13       17.08       17.54     18.95 o 
   0  12  13      389.38      416.52     42.83 o 
   1  12  13       97.23       48.97     32.36 o 
   2  12  13      349.16      387.00     58.95 o 
  -3  13  13      190.31       59.95     35.16 o 
  -2  13  13      185.38      215.69     40.25 o 
  -1  13  13      253.62      205.03     44.76 o 
   0  13  13      112.14       61.56     25.36 o 
   1  13  13       38.25      100.71     34.12 o 
   2  13  13        3.23       -5.37     36.52 o 
  -2  14  13        9.80      -28.13     31.20 o 
  -1  14  13       81.62       82.21     44.06 o 
   0  14  13       51.62       24.11     24.33 o 
   1  14  13      414.59      381.27     59.21 o 
  -4   0  14        3.53      -31.22     31.22 o 
  -2   0  14      557.48      578.52    113.58 o 
   0   0  14      605.55      744.20    117.37 o 
   2   0  14       29.16       54.22     26.57 o 
  -5   1  14       93.23       37.07     28.05 o 
  -4   1  14      495.35      468.81     62.54 o 
  -3   1  14       18.41      -21.99     25.04 o 
  -2   1  14      108.94       81.08     29.08 o 
  -1   1  14        0.68        6.99     69.79 o 
   0   1  14       77.64       41.19     30.69 o 
   1   1  14        1.37       15.21     11.09 o 
   2   1  14      405.00      335.97     36.09 o 
   3   1  14       75.35       31.14     21.43 o 
  -5   2  14       10.43       26.53     24.76 o 
  -4   2  14        4.59      -10.60     27.22 o 
  -3   2  14      185.19      203.78     43.74 o 
  -2   2  14      238.97      265.95     44.17 o 
  -1   2  14      435.96      403.81     64.35 o 
   0   2  14      139.80      210.09     39.80 o 
   1   2  14      261.15      272.72     33.33 o 
   2   2  14       20.38       28.60     14.46 o 
   3   2  14        0.24       10.73     23.63 o 
  -5   3  14      507.56      552.63     64.92 o 
  -4   3  14       89.58        0.91     32.23 o 
  -3   3  14      770.14      812.32    109.01 o 
  -2   3  14       14.10      -11.07     36.39 o 
  -1   3  14        5.88       16.53     23.72 o 
   0   3  14       22.00       -2.87     18.88 o 
   1   3  14      267.26      252.67     29.91 o 
   2   3  14       24.46       58.88     15.36 o 
   3   3  14      408.05      308.29     60.25 o 
  -5   4  14       14.43      -43.83     43.83 o 
  -4   4  14        5.59       -2.60     21.45 o 
  -3   4  14      303.72      241.62     36.41 o 
  -2   4  14       10.17       11.13     18.54 o 
  -1   4  14      790.06      833.67    103.36 o 
   0   4  14       37.93       47.72     21.57 o 
   1   4  14      632.92      652.66     44.75 o 
   2   4  14        1.31       -0.98     21.69 o 
   3   4  14        0.09      -24.54     24.54 o 
  -5   5  14      297.50      344.30     59.07 o 
  -4   5  14      189.09      142.48     54.12 o 
  -3   5  14      521.06      490.49     51.06 o 
  -2   5  14       77.90       77.33     31.18 o 
  -1   5  14        5.10       28.86     26.40 o 
   0   5  14       37.17       30.06     19.31 o 
   1   5  14      182.63      188.71     28.48 o 
   2   5  14      120.63      102.19     26.79 o 
   3   5  14      387.16      406.10     78.17 o 
  -4   6  14       21.30       43.50     22.48 o 
  -3   6  14       71.15       73.55     24.46 o 
  -2   6  14      315.19      326.93     50.96 o 
  -1   6  14      217.19      214.75     33.70 o 
   0   6  14      405.86      460.00     49.61 o 
   1   6  14      313.59      290.01     35.47 o 
   2   6  14       21.14      -38.97     38.97 o 
   3   6  14        0.10      -10.44     27.82 o 
  -4   7  14      497.49      491.81     62.92 o 
  -3   7  14       34.52        8.56     18.10 o 
  -2   7  14      144.85       98.97     37.01 o 
  -1   7  14        7.45      -19.39     22.63 o 
   0   7  14      119.20      104.68     24.54 o 
   1   7  14        7.35       47.89     21.58 o 
   2   7  14      178.82       94.39     35.72 o 
  -4   8  14       20.84       62.63     31.34 o 
  -3   8  14       16.94        1.83     15.07 o 
  -2   8  14      324.28      323.31     42.92 o 
  -1   8  14       48.88       80.96     29.96 o 
   0   8  14      422.62      457.43     45.14 o 
   1   8  14       12.82      -11.71     16.83 o 
   2   8  14       34.26       38.86     45.42 o 
  -3   9  14       87.63       80.29     23.95 o 
  -2   9  14      118.12       59.88     24.32 o 
  -1   9  14        1.78       17.94     21.35 o 
   0   9  14       33.39       50.72     19.46 o 
   1   9  14       24.37       42.11     21.68 o 
   2   9  14      208.73      303.85     51.90 o 
  -3  10  14      179.03      264.32     58.33 o 
  -2  10  14       55.37        3.98     22.16 o 
  -1  10  14      416.03      372.36     46.92 o 
   0  10  14       91.08       42.22     43.96 o 
   1  10  14      163.26      136.10     34.27 o 
  -2  11  14        5.65      -18.08     18.08 o 
  -1  11  14       66.19       27.22     21.81 o 
   0  11  14        0.12      -13.27     27.48 o 
  -1  12  14      436.85      351.69     45.95 o 
  -3   0  15      369.17      433.37    111.50 o 
  -1   0  15      166.00       73.72     44.37 o 
   1   0  15        0.07       -8.47     14.43 o 
  -3   1  15        3.26       25.08     43.16 o 
  -2   1  15       52.87       67.54     35.32 o 
  -1   1  15      178.67      230.92     64.21 o 
   0   1  15       41.02       15.65     42.24 o 
   1   1  15      224.86      231.80     31.28 o 
  -3   2  15      209.00      321.75     68.72 o 
  -2   2  15      239.23      263.80     77.55 o 
  -1   2  15       79.05       96.91     34.46 o 
   0   2  15       42.82       86.45     45.20 o 
   1   2  15        3.31      -13.86     13.86 o 
  -3   3  15       21.27       -3.87     45.98 o 
  -2   3  15       92.16      168.53     40.18 o 
  -1   3  15       19.20       -7.70     29.95 o 
   0   3  15      421.23      418.74     56.42 o 
   1   3  15       17.48       -8.73     14.81 o 
  -3   4  15        4.08        3.84     23.27 o 
  -2   4  15      512.19      529.58     66.17 o 
  -1   4  15       11.63       28.15     24.19 o 
   0   4  15       60.19       44.90     23.33 o 
   1   4  15        0.69       16.29     18.31 o 
  -3   5  15        0.23        4.65     23.62 o 
  -2   5  15       78.92       53.96     54.13 o 
  -1   5  15       39.07       -4.19     21.26 o 
   0   5  15      341.84      359.10     44.34 o 
   1   5  15       70.80       45.45     22.79 o 
  -2   6  15      142.98      109.51     34.55 o 
  -1   6  15      167.15      179.96     41.16 o 
   0   6  15       13.38       -5.05     14.54 o 
  -2   7  15       14.71      -29.84     29.84 o 
  -1   7  15      229.72      191.56     40.85 o 
   0   7  15       30.85       29.19     19.95 o 
                                                 
